# Supplementary material for: 1-Methyl-4-[(E)-2-(2-thien­yl)ethen­yl]pyridinium 4-chloro­benzene­sulfonate
Source: Acta Crystallogr Sect E Struct Rep Online. 2008 Feb 13;64(Pt 3):o574–5. doi: 10.1107/S1600536808003929 (PMC2960744; doi:10.1107/S1600536808003929)
Supplement: Supplementary file 1 [file e-64-0o574-sup1.cif]

##############################################################################
###                                                                        ###
###        Electronic paper (Acta Crystallographica Section E)             ###
###                                                                        ###
##############################################################################
#                                                                            #
# This CIF contains the data in a paper accepted for publication in Acta     #
# Crystallographica Section E. It conforms to the requirements of Notes      #
# for Authors for Section E, and has been peer reviewed under the auspices   #
# of the IUCr Commission on Journals.                                        #
#                                                                            #
# Full details of the Crystallographic Information File format               #
# are given in the paper "The Crystallographic Information File (CIF):       #
# a New Standard Archive File for Crystallography" by S. R. Hall, F. H.      #
# Allen and I. D. Brown [Acta Cryst. (1991), A47, 655-685].                  #
#                                                                            #
# The current version of the core CIF dictionary is obtainable from          #
# ftp://ftp.iucr.org/pub/cif_core.dic. The current version number is 2.1.    #
#                                                                            #
# Software is freely available for graphical display of the structure(s) in  #
# this CIF.  For information consult the CIF home page http://www.iucr.org/  #
# cif/home.html                                                              #
#                                                                            #
##############################################################################
                                             
data_global
_audit_creation_method     'form.cif (version 2.0)'
_journal_data_validation_number     ?
_journal_date_recd_electronic     2008-01-11
_journal_date_accepted     2008-02-06
_journal_name_full     'Acta Crystallographica, Section E'
_journal_year     2008
_journal_volume     64
_journal_issue      3
_journal_page_first     o574
_journal_page_last     o575
_journal_paper_category     QO
_journal_coeditor_code     FB2086
_publ_contact_author_name     'Assoc.Prof. Dr. Suchada Chantrapromma'
_publ_contact_author_address
;
      Department of Chemistry
      Faculty of Science
      Prince of Songkla University
      Hat-Yai, Songkhla 90112
      THAILAND
;
_publ_contact_author_email     suchada.c@psu.ac.th
_publ_contact_author_fax     '66 74 212918'
_publ_contact_author_phone     '66 74 288447'
_publ_section_title
;
1-Methyl-4-[(<i>E</i>)-2-(2-thienyl)ethenyl]pyridinium 4-chlorobenzenesulfonate
;
_publ_section_title_footnote
;
 This paper is dedicated to the late Her Royal Highness Princess Galyani
Vadhana Krom Luang Naradhiwas Rajanagarindra for her patronage of Science in
Thailand.
;
loop_
    _publ_author_name
    _publ_author_footnote
    _publ_author_address
    'Suchada Chantrapromma' ?
;     Department of Chemistry
      Faculty of Science
      Prince of Songkla University
      Hat-Yai, Songkhla 90112
      Thailand
;
    'Chotika Laksana' ?
;     Department of Chemistry
      Faculty of Science
      Prince of Songkla University
      Hat-Yai, Songkhla 90112
      Thailand
;
    'Pumsak Ruanwas' ?
;     Department of Chemistry
      Faculty of Science
      Prince of Songkla University
      Hat-Yai, Songkhla 90112
      Thailand
;
    'Hoong-Kun Fun'
;
      Additional correspondence author. E-mail: hkfun@usm.my.
;
;     X-ray Crystallography Unit
      School of Physics
      Universiti Sains Malaysia
      11800 USM, Penang
      Malaysia
;
data_I
_audit_creation_method     SHELXL-97
_chemical_name_systematic
;
1-Methyl-4-[(<i>E</i>)-2-(2-thienyl)ethenyl]pyridinium
4-chlorobenzenesulfonate
;
_chemical_name_common
;
;
_chemical_formula_moiety     'C12 H12 N S +, C6 H4 Cl O3 S -'
_chemical_formula_sum     'C18 H16 Cl N O3 S2'
_chemical_formula_iupac     'C12 H12 N S +, C6 H4 Cl O3 S -'
_chemical_formula_weight     393.91
_chemical_melting_point     '503-505'
_symmetry_cell_setting     Monoclinic
_symmetry_space_group_name_H-M     'P 21/c'
_symmetry_space_group_name_Hall     '-P 2ybc'
loop_
    _symmetry_equiv_pos_as_xyz
    'x, y, z'
    '-x, y+1/2, -z+1/2'
    '-x, -y, -z'
    'x, -y-1/2, z-1/2'
_cell_length_a     7.35320(10)
_cell_length_b     14.0250(2)
_cell_length_c     18.3755(2)
_cell_angle_alpha     90.00
_cell_angle_beta     111.2320(10)
_cell_angle_gamma     90.00
_cell_volume     1766.41(4)
_cell_formula_units_Z     4
_cell_measurement_reflns_used     4688
_cell_measurement_theta_min     1.88
_cell_measurement_theta_max     29.00
_cell_measurement_temperature     100.00(10)
_exptl_crystal_description     Block
_exptl_crystal_colour     Brown
_exptl_crystal_size_max     0.49
_exptl_crystal_size_mid     0.22
_exptl_crystal_size_min     0.18
_exptl_crystal_density_diffrn     1.481
_exptl_crystal_density_meas     ?
_exptl_crystal_density_method     'not measured'
_exptl_crystal_F_000     816
_exptl_absorpt_coefficient_mu     0.470
_exptl_absorpt_correction_type     multi-scan
_exptl_absorpt_process_details     '(SADABS; Bruker, 2005)'
_exptl_absorpt_correction_T_min     0.883
_exptl_absorpt_correction_T_max     0.919
_exptl_special_details
;
The low-temparture data was collected with the Oxford Cryosystem Cobra
low-temperature attachment.
;
_diffrn_ambient_temperature     100.00(10)
_diffrn_radiation_type     MoK\a
_diffrn_radiation_wavelength     0.71073
_diffrn_radiation_source     'fine-focus sealed tube'
_diffrn_radiation_monochromator     graphite
_diffrn_measurement_device_type
;
Bruker SMART APEX2 CCD area-detector
;
_diffrn_measurement_method     \w
_diffrn_detector_area_resol_mean     8.33
_diffrn_reflns_number     23692
_diffrn_reflns_av_R_equivalents     0.0371
_diffrn_reflns_av_sigmaI/netI     0.0302
_diffrn_reflns_theta_min     1.88
_diffrn_reflns_theta_max     29.00
_diffrn_reflns_theta_full     29.00
_diffrn_measured_fraction_theta_max     0.999
_diffrn_measured_fraction_theta_full     0.999
_diffrn_reflns_limit_h_min     -10
_diffrn_reflns_limit_h_max     10
_diffrn_reflns_limit_k_min     -19
_diffrn_reflns_limit_k_max     19
_diffrn_reflns_limit_l_min     -21
_diffrn_reflns_limit_l_max     25
_diffrn_standards_number     0
_diffrn_standards_interval_count     .
_diffrn_standards_interval_time     .
_diffrn_standards_decay_%     ?
_refine_special_details
;
 Refinement of F^2^ against ALL reflections.  The weighted R-factor wR and
 goodness of fit S are based on F^2^, conventional R-factors R are based
 on F, with F set to zero for negative F^2^. The threshold expression of
 F^2^ > 2sigma(F^2^) is used only for calculating R-factors(gt) etc. and is
 not relevant to the choice of reflections for refinement.  R-factors based
 on F^2^ are statistically about twice as large as those based on F, and R-
 factors based on ALL data will be even larger.
;
_reflns_number_total     4688
_reflns_number_gt     3913
_reflns_threshold_expression     I>2\s(I)
_refine_ls_structure_factor_coef     Fsqd
_refine_ls_matrix_type     full
_refine_ls_R_factor_all     0.0469
_refine_ls_R_factor_gt     0.0371
_refine_ls_wR_factor_gt     0.0893
_refine_ls_wR_factor_ref     0.0944
_refine_ls_goodness_of_fit_ref     1.057
_refine_ls_restrained_S_all     1.057
_refine_ls_number_reflns     4688
_refine_ls_number_parameters     227
_refine_ls_number_restraints     0
_refine_ls_number_constraints     63
_refine_ls_hydrogen_treatment     constr
_refine_ls_weighting_scheme     calc
_refine_ls_weighting_details
         'calc w=1/[\s^2^(Fo^2^)+(0.0415P)^2^+1.1208P] where P=(Fo^2^+2Fc^2^)/3'
_atom_sites_solution_hydrogens     difmap
_atom_sites_solution_primary     difmap
_atom_sites_solution_secondary     difmap
_refine_ls_shift/su_max     0.001
_refine_ls_shift/su_mean     0.000
_refine_diff_density_max     0.567
_refine_diff_density_min     -0.424
_refine_ls_extinction_method     none
_refine_ls_extinction_coef     ?
loop_
    _atom_type_symbol
    _atom_type_description
    _atom_type_scat_dispersion_real
    _atom_type_scat_dispersion_imag
    _atom_type_scat_source
    'C' 'C' 0.0033 0.0016
                         'International Tables Vol C Tables 4.2.6.8 and 6.1.1.4'
    'H' 'H' 0.0000 0.0000
                         'International Tables Vol C Tables 4.2.6.8 and 6.1.1.4'
    'Cl' 'Cl' 0.1484 0.1585
                         'International Tables Vol C Tables 4.2.6.8 and 6.1.1.4'
    'N' 'N' 0.0061 0.0033
                         'International Tables Vol C Tables 4.2.6.8 and 6.1.1.4'
    'O' 'O' 0.0106 0.0060
                         'International Tables Vol C Tables 4.2.6.8 and 6.1.1.4'
    'S' 'S' 0.1246 0.1234
                         'International Tables Vol C Tables 4.2.6.8 and 6.1.1.4'
_computing_data_collection     'APEX2 (Bruker, 2005)'
_computing_cell_refinement     'APEX2 (Bruker, 2005)'
_computing_data_reduction     'SAINT (Bruker, 2005)'
_computing_structure_solution     'SHELXTL (Sheldrick, 2008)'
_computing_structure_refinement     'SHELXTL (Sheldrick, 2008)'
_computing_molecular_graphics     'SHELXTL (Sheldrick, 2008)'
_computing_publication_material
;
SHELXTL (Sheldrick, 2008) and PLATON (Spek, 2003)
;
loop_
    _atom_site_type_symbol
    _atom_site_label
    _atom_site_fract_x
    _atom_site_fract_y
    _atom_site_fract_z
    _atom_site_U_iso_or_equiv
    _atom_site_adp_type
    _atom_site_calc_flag
    _atom_site_refinement_flags
    _atom_site_occupancy
    _atom_site_disorder_assembly
    _atom_site_disorder_group
    S S1 0.57131(7) 0.72654(3) 0.43805(3) 0.02450(11) Uani d . 1 . .
    S S2 1.05267(5) 0.60506(3) 0.27447(2) 0.01477(10) Uani d . 1 . .
    Cl Cl1 0.37650(6) 0.31936(3) 0.25045(2) 0.02092(10) Uani d . 1 . .
    O O1 1.09007(17) 0.58763(9) 0.20315(7) 0.0219(3) Uani d . 1 . .
    O O2 1.21870(16) 0.58102(9) 0.34443(7) 0.0196(3) Uani d . 1 . .
    O O3 0.97435(17) 0.69943(8) 0.27824(7) 0.0210(3) Uani d . 1 . .
    N N1 0.8323(2) 1.24164(11) 0.49389(9) 0.0214(3) Uani d . 1 . .
    C C1 0.6981(3) 1.10669(14) 0.41625(11) 0.0273(4) Uani d . 1 . .
    H H1A 0.6342 1.0808 0.3669 0.033 Uiso calc R 1 . .
    C C2 0.7408(3) 1.20156(14) 0.42351(11) 0.0265(4) Uani d . 1 . .
    H H2A 0.7060 1.2394 0.3790 0.032 Uiso calc R 1 . .
    C C3 0.8863(3) 1.18711(14) 0.55895(11) 0.0259(4) Uani d . 1 . .
    H H3A 0.9501 1.2150 0.6075 0.031 Uiso calc R 1 . .
    C C4 0.8481(3) 1.09132(14) 0.55424(11) 0.0267(4) Uani d . 1 . .
    H H4A 0.8881 1.0547 0.5995 0.032 Uiso calc R 1 . .
    C C5 0.7490(2) 1.04783(13) 0.48184(11) 0.0216(3) Uani d . 1 . .
    C C6 0.6999(3) 0.94698(14) 0.47236(11) 0.0239(4) Uani d . 1 . .
    H H6A 0.6262 0.9252 0.4226 0.029 Uiso calc R 1 . .
    C C7 0.7537(3) 0.88364(13) 0.53044(11) 0.0227(4) Uani d . 1 . .
    H H7A 0.8268 0.9066 0.5799 0.027 Uiso calc R 1 . .
    C C8 0.7098(2) 0.78300(13) 0.52426(10) 0.0213(3) Uani d . 1 . .
    C C9 0.7700(2) 0.72058(12) 0.58541(10) 0.0190(3) Uani d . 1 . .
    H H9A 0.8451 0.7379 0.6363 0.023 Uiso calc R 1 . .
    C C10 0.7037(3) 0.62467(13) 0.56186(11) 0.0234(4) Uani d . 1 . .
    H H10A 0.7313 0.5730 0.5958 0.028 Uiso calc R 1 . .
    C C11 0.5956(3) 0.61854(13) 0.48386(11) 0.0234(4) Uani d . 1 . .
    H H11A 0.5415 0.5622 0.4586 0.028 Uiso calc R 1 . .
    C C12 0.8779(3) 1.34470(13) 0.50102(12) 0.0287(4) Uani d . 1 . .
    H H12A 0.8119 1.3754 0.4518 0.043 Uiso calc R 1 . .
    H H12B 1.0161 1.3535 0.5159 0.043 Uiso calc R 1 . .
    H H12C 0.8353 1.3722 0.5400 0.043 Uiso calc R 1 . .
    C C13 0.8648(2) 0.52345(12) 0.27171(9) 0.0151(3) Uani d . 1 . .
    C C14 0.8824(2) 0.42781(12) 0.25482(9) 0.0165(3) Uani d . 1 . .
    H H14A 0.9944 0.4067 0.2475 0.020 Uiso calc R 1 . .
    C C15 0.7332(2) 0.36386(12) 0.24892(10) 0.0174(3) Uani d . 1 . .
    H H15A 0.7434 0.3000 0.2372 0.021 Uiso calc R 1 . .
    C C16 0.5682(2) 0.39778(12) 0.26093(9) 0.0165(3) Uani d . 1 . .
    C C17 0.5512(2) 0.49151(12) 0.28055(10) 0.0186(3) Uani d . 1 . .
    H H17A 0.4417 0.5120 0.2902 0.022 Uiso calc R 1 . .
    C C18 0.7013(2) 0.55480(12) 0.28563(10) 0.0181(3) Uani d . 1 . .
    H H18A 0.6920 0.6183 0.2984 0.022 Uiso calc R 1 . .
loop_
    _atom_site_aniso_label
    _atom_site_aniso_U_11
    _atom_site_aniso_U_22
    _atom_site_aniso_U_33
    _atom_site_aniso_U_12
    _atom_site_aniso_U_13
    _atom_site_aniso_U_23
    S1 0.0255(2) 0.0248(2) 0.0196(2) -0.00284(17) 0.00382(17) 0.00120(17)
    S2 0.01233(18) 0.01553(19) 0.01604(19) 0.00021(14) 0.00465(14) 0.00095(14)
    Cl1 0.01861(19) 0.0189(2) 0.0272(2) -0.00466(14) 0.01069(16) -0.00201(16)
    O1 0.0200(6) 0.0292(7) 0.0181(6) -0.0020(5) 0.0090(5) 0.0007(5)
    O2 0.0144(5) 0.0239(6) 0.0174(6) 0.0000(4) 0.0022(5) 0.0013(5)
    O3 0.0181(6) 0.0143(6) 0.0314(7) -0.0003(4) 0.0099(5) 0.0002(5)
    N1 0.0225(7) 0.0214(7) 0.0240(8) -0.0001(6) 0.0127(6) 0.0011(6)
    C1 0.0289(9) 0.0304(10) 0.0204(9) -0.0058(8) 0.0063(7) -0.0019(7)
    C2 0.0298(10) 0.0285(10) 0.0192(8) -0.0031(8) 0.0066(7) 0.0034(7)
    C3 0.0309(9) 0.0293(10) 0.0174(8) -0.0016(8) 0.0085(7) -0.0019(7)
    C4 0.0329(10) 0.0273(10) 0.0208(9) 0.0009(8) 0.0108(8) 0.0035(7)
    C5 0.0192(8) 0.0227(9) 0.0256(9) -0.0001(6) 0.0114(7) -0.0001(7)
    C6 0.0219(8) 0.0285(9) 0.0209(8) -0.0034(7) 0.0073(7) -0.0016(7)
    C7 0.0192(8) 0.0274(9) 0.0224(9) 0.0001(7) 0.0086(7) -0.0019(7)
    C8 0.0181(8) 0.0239(9) 0.0227(8) -0.0015(6) 0.0085(7) -0.0015(7)
    C9 0.0176(8) 0.0251(9) 0.0133(7) -0.0012(6) 0.0045(6) 0.0008(6)
    C10 0.0219(8) 0.0249(9) 0.0220(9) -0.0019(7) 0.0061(7) 0.0044(7)
    C11 0.0225(8) 0.0211(9) 0.0242(9) -0.0038(7) 0.0058(7) 0.0004(7)
    C12 0.0318(10) 0.0219(9) 0.0376(11) -0.0020(8) 0.0186(9) -0.0005(8)
    C13 0.0139(7) 0.0171(8) 0.0142(7) -0.0002(6) 0.0048(6) -0.0002(6)
    C14 0.0145(7) 0.0190(8) 0.0170(8) 0.0024(6) 0.0068(6) -0.0008(6)
    C15 0.0186(7) 0.0148(7) 0.0192(8) 0.0016(6) 0.0075(6) -0.0010(6)
    C16 0.0148(7) 0.0176(8) 0.0166(7) -0.0027(6) 0.0051(6) 0.0008(6)
    C17 0.0148(7) 0.0180(8) 0.0249(9) 0.0018(6) 0.0094(7) 0.0001(6)
    C18 0.0182(8) 0.0148(8) 0.0217(8) 0.0011(6) 0.0078(6) -0.0014(6)
_geom_special_details
;
 All esds (except the esd in the dihedral angle between two l.s. planes)
 are estimated using the full covariance matrix.  The cell esds are taken
 into account individually in the estimation of esds in distances, angles
 and torsion angles; correlations between esds in cell parameters are only
 used when they are defined by crystal symmetry.  An approximate (isotropic)
 treatment of cell esds is used for estimating esds involving l.s. planes.
;
loop_
    _geom_bond_atom_site_label_1
    _geom_bond_atom_site_label_2
    _geom_bond_site_symmetry_2
    _geom_bond_distance
    _geom_bond_publ_flag
    S1 C11 . 1.7105(19) ?
    S1 C8 . 1.7335(18) ?
    S2 O1 . 1.4541(12) ?
    S2 O3 . 1.4550(12) ?
    S2 O2 . 1.4560(12) ?
    S2 C13 . 1.7806(16) ?
    Cl1 C16 . 1.7428(16) ?
    N1 C2 . 1.346(2) ?
    N1 C3 . 1.352(2) ?
    N1 C12 . 1.479(2) ?
    C1 C2 . 1.363(3) ?
    C1 C5 . 1.395(3) ?
    C1 H1A . 0.9300 ?
    C2 H2A . 0.9300 ?
    C3 C4 . 1.369(3) ?
    C3 H3A . 0.9300 ?
    C4 C5 . 1.404(3) ?
    C4 H4A . 0.9300 ?
    C5 C6 . 1.455(3) ?
    C6 C7 . 1.334(3) ?
    C6 H6A . 0.9300 ?
    C7 C8 . 1.443(3) ?
    C7 H7A . 0.9300 ?
    C8 C9 . 1.366(2) ?
    C9 C10 . 1.443(2) ?
    C9 H9A . 0.9300 ?
    C10 C11 . 1.367(3) ?
    C10 H10A . 0.9300 ?
    C11 H11A . 0.9300 ?
    C12 H12A . 0.9600 ?
    C12 H12B . 0.9600 ?
    C12 H12C . 0.9600 ?
    C13 C18 . 1.388(2) ?
    C13 C14 . 1.393(2) ?
    C14 C15 . 1.390(2) ?
    C14 H14A . 0.9300 ?
    C15 C16 . 1.393(2) ?
    C15 H15A . 0.9300 ?
    C16 C17 . 1.381(2) ?
    C17 C18 . 1.393(2) ?
    C17 H17A . 0.9300 ?
    C18 H18A . 0.9300 ?
loop_
    _geom_angle_atom_site_label_1
    _geom_angle_atom_site_label_2
    _geom_angle_atom_site_label_3
    _geom_angle_site_symmetry_1
    _geom_angle_site_symmetry_3
    _geom_angle
    _geom_angle_publ_flag
    C11 S1 C8 . . 91.87(9) ?
    O1 S2 O3 . . 113.77(7) ?
    O1 S2 O2 . . 112.64(7) ?
    O3 S2 O2 . . 112.86(7) ?
    O1 S2 C13 . . 105.32(7) ?
    O3 S2 C13 . . 105.65(7) ?
    O2 S2 C13 . . 105.68(7) ?
    C2 N1 C3 . . 119.87(16) ?
    C2 N1 C12 . . 120.78(16) ?
    C3 N1 C12 . . 119.34(16) ?
    C2 C1 C5 . . 120.86(18) ?
    C2 C1 H1A . . 119.6 ?
    C5 C1 H1A . . 119.6 ?
    N1 C2 C1 . . 121.28(17) ?
    N1 C2 H2A . . 119.4 ?
    C1 C2 H2A . . 119.4 ?
    N1 C3 C4 . . 120.76(17) ?
    N1 C3 H3A . . 119.6 ?
    C4 C3 H3A . . 119.6 ?
    C3 C4 C5 . . 120.70(17) ?
    C3 C4 H4A . . 119.6 ?
    C5 C4 H4A . . 119.6 ?
    C1 C5 C4 . . 116.51(17) ?
    C1 C5 C6 . . 119.63(17) ?
    C4 C5 C6 . . 123.86(17) ?
    C7 C6 C5 . . 124.26(17) ?
    C7 C6 H6A . . 117.9 ?
    C5 C6 H6A . . 117.9 ?
    C6 C7 C8 . . 126.54(17) ?
    C6 C7 H7A . . 116.7 ?
    C8 C7 H7A . . 116.7 ?
    C9 C8 C7 . . 124.44(16) ?
    C9 C8 S1 . . 111.55(13) ?
    C7 C8 S1 . . 124.01(14) ?
    C8 C9 C10 . . 112.16(15) ?
    C8 C9 H9A . . 123.9 ?
    C10 C9 H9A . . 123.9 ?
    C11 C10 C9 . . 112.22(16) ?
    C11 C10 H10A . . 123.9 ?
    C9 C10 H10A . . 123.9 ?
    C10 C11 S1 . . 112.19(14) ?
    C10 C11 H11A . . 123.9 ?
    S1 C11 H11A . . 123.9 ?
    N1 C12 H12A . . 109.5 ?
    N1 C12 H12B . . 109.5 ?
    H12A C12 H12B . . 109.5 ?
    N1 C12 H12C . . 109.5 ?
    H12A C12 H12C . . 109.5 ?
    H12B C12 H12C . . 109.5 ?
    C18 C13 C14 . . 120.17(15) ?
    C18 C13 S2 . . 120.39(13) ?
    C14 C13 S2 . . 119.44(12) ?
    C15 C14 C13 . . 120.28(15) ?
    C15 C14 H14A . . 119.9 ?
    C13 C14 H14A . . 119.9 ?
    C14 C15 C16 . . 118.36(15) ?
    C14 C15 H15A . . 120.8 ?
    C16 C15 H15A . . 120.8 ?
    C17 C16 C15 . . 122.20(15) ?
    C17 C16 Cl1 . . 118.91(12) ?
    C15 C16 Cl1 . . 118.89(13) ?
    C16 C17 C18 . . 118.65(15) ?
    C16 C17 H17A . . 120.7 ?
    C18 C17 H17A . . 120.7 ?
    C13 C18 C17 . . 120.27(15) ?
    C13 C18 H18A . . 119.9 ?
    C17 C18 H18A . . 119.9 ?
loop_
    _geom_torsion_atom_site_label_1
    _geom_torsion_atom_site_label_2
    _geom_torsion_atom_site_label_3
    _geom_torsion_atom_site_label_4
    _geom_torsion_site_symmetry_1
    _geom_torsion_site_symmetry_2
    _geom_torsion_site_symmetry_3
    _geom_torsion_site_symmetry_4
    _geom_torsion
    _geom_torsion_publ_flag
    C3 N1 C2 C1 . . . . 1.0(3) ?
    C12 N1 C2 C1 . . . . 179.98(18) ?
    C5 C1 C2 N1 . . . . -0.3(3) ?
    C2 N1 C3 C4 . . . . -0.4(3) ?
    C12 N1 C3 C4 . . . . -179.30(17) ?
    N1 C3 C4 C5 . . . . -1.1(3) ?
    C2 C1 C5 C4 . . . . -1.0(3) ?
    C2 C1 C5 C6 . . . . 179.41(18) ?
    C3 C4 C5 C1 . . . . 1.7(3) ?
    C3 C4 C5 C6 . . . . -178.76(17) ?
    C1 C5 C6 C7 . . . . 175.16(18) ?
    C4 C5 C6 C7 . . . . -4.4(3) ?
    C5 C6 C7 C8 . . . . -179.72(17) ?
    C6 C7 C8 C9 . . . . 179.23(18) ?
    C6 C7 C8 S1 . . . . -1.5(3) ?
    C11 S1 C8 C9 . . . . -0.44(14) ?
    C11 S1 C8 C7 . . . . -179.82(15) ?
    C7 C8 C9 C10 . . . . 179.78(16) ?
    S1 C8 C9 C10 . . . . 0.40(19) ?
    C8 C9 C10 C11 . . . . -0.1(2) ?
    C9 C10 C11 S1 . . . . -0.2(2) ?
    C8 S1 C11 C10 . . . . 0.36(15) ?
    O1 S2 C13 C18 . . . . -130.91(14) ?
    O3 S2 C13 C18 . . . . -10.19(16) ?
    O2 S2 C13 C18 . . . . 109.65(14) ?
    O1 S2 C13 C14 . . . . 48.59(15) ?
    O3 S2 C13 C14 . . . . 169.30(13) ?
    O2 S2 C13 C14 . . . . -70.85(14) ?
    C18 C13 C14 C15 . . . . 2.4(2) ?
    S2 C13 C14 C15 . . . . -177.09(12) ?
    C13 C14 C15 C16 . . . . -0.5(2) ?
    C14 C15 C16 C17 . . . . -1.9(3) ?
    C14 C15 C16 Cl1 . . . . 177.84(12) ?
    C15 C16 C17 C18 . . . . 2.4(3) ?
    Cl1 C16 C17 C18 . . . . -177.33(13) ?
    C14 C13 C18 C17 . . . . -1.9(2) ?
    S2 C13 C18 C17 . . . . 177.59(13) ?
    C16 C17 C18 C13 . . . . -0.5(2) ?
loop_
    _geom_hbond_atom_site_label_D
    _geom_hbond_atom_site_label_H
    _geom_hbond_atom_site_label_A
    _geom_hbond_site_symmetry_A
    _geom_hbond_distance_DH
    _geom_hbond_distance_HA
    _geom_hbond_distance_DA
    _geom_hbond_angle_DHA
    _geom_hbond_publ_flag
    C3 H3A O3 3_776 0.93 2.3049 3.211(2) 164 y
    C6 H6A S1 1_555 0.93 2.8442 3.228(2) 106 y
    C7 H7A O1 4_576 0.93 2.3891 3.266(2) 157 y
    C9 H9A O3 4_576 0.93 2.5852 3.495(2) 166 y
    C10 H10A O2 3_766 0.93 2.3906 3.302(2) 167 y
    C11 H11A O2 1_455 0.93 2.5492 3.063(2) 115 y
    C12 H12C O2 3_776 0.96 2.3897 3.334(2) 168 y
    C17 H17A O2 1_455 0.93 2.4088 3.318(2) 166 y
    C18 H18A O3 1_555 0.93 2.5098 2.892(2) 105 y
    C12 H12B Cg1 3_776 0.96 2.692 3.515(2) 144 y
