# Supplementary material for: 1-Methyl-4-[(E)-2-(2-thien­yl)ethen­yl]pyridinium 4-chloro­benzene­sulfonate
Source: Acta Crystallogr Sect E Struct Rep Online. 2008 Feb 13;64(Pt 3):o574–5. doi: 10.1107/S1600536808003929 (PMC2960744; doi:10.1107/S1600536808003929)
Supplement: Supplementary file 2 [file e-64-0o574-Isup2.hkl]

# 
# h,k,l, Fc-squared, Fo-squared, sigma(Fo-squared) and status flag 
# 
data_I
_shelx_title ' cl1cl_0m in P21/c   (100K)' 
_shelx_refln_list_code          4 
_shelx_F_calc_maximum      307.57 
_exptl_crystal_F_000       816.00 
_reflns_d_resolution_high  0.7331 
 
loop_ 
 _symmetry_equiv_pos_as_xyz 
 'x, y, z' 
 '-x, y+1/2, -z+1/2' 
 '-x, -y, -z' 
 'x, -y-1/2, z-1/2' 
 
_cell_length_a     7.3532 
_cell_length_b    14.0250 
_cell_length_c    18.3755 
_cell_angle_alpha  90.000 
_cell_angle_beta  111.232 
_cell_angle_gamma  90.000 
 
_shelx_F_squared_multiplier     1.000 
 
loop_ 
 _refln_index_h 
 _refln_index_k 
 _refln_index_l 
 _refln_F_squared_calc 
 _refln_F_squared_meas 
 _refln_F_squared_sigma 
 _refln_observed_status 
   1   0   0      438.57      560.03     10.93 o 
   2   0   0     3261.74     3717.30     43.28 o 
   3   0   0      871.66      935.63     17.48 o 
   4   0   0      140.60      118.79      6.58 o 
   5   0   0       23.67       20.00      4.52 o 
   6   0   0     3285.20     3249.91     73.18 o 
   7   0   0      660.42      655.58     38.29 o 
   8   0   0       25.79       47.95     12.31 o 
   9   0   0      145.48      152.40     25.00 o 
   1   1   0        1.68        3.92      1.41 o 
   2   1   0    33132.26    34366.93    296.04 o 
   3   1   0      437.66      382.75      8.55 o 
   4   1   0      915.36      828.71     10.93 o 
   5   1   0        0.07        2.27      2.39 o 
   6   1   0      198.03      201.97     11.16 o 
   7   1   0      152.35      135.75     11.15 o 
   8   1   0       89.08       68.75      9.86 o 
   9   1   0        5.85       11.23      7.70 o 
   0   2   0     2788.48     2879.94     50.51 o 
   1   2   0     1383.43     1327.52     18.09 o 
   2   2   0      219.92      206.86      8.80 o 
   3   2   0      358.79      421.64      9.56 o 
   4   2   0      187.84      173.29      5.29 o 
   5   2   0     2059.30     2097.29     31.73 o 
   6   2   0       56.32       58.68      6.89 o 
   7   2   0       47.11       43.66      7.71 o 
   8   2   0       62.39       55.55      9.86 o 
   9   2   0       35.45       35.08     11.69 o 
   1   3   0     7045.03     7779.92     76.52 o 
   2   3   0     1094.60     1144.69     17.94 o 
   3   3   0     7605.77     7494.21     53.17 o 
   4   3   0        7.51        4.19      1.81 o 
   5   3   0     3700.78     3758.70     46.29 o 
   6   3   0      562.74      608.95     20.59 o 
   7   3   0        2.12        6.56      6.36 o 
   8   3   0        0.50        5.77      6.82 o 
   9   3   0        0.12        6.08      8.74 o 
   0   4   0     4386.96     4386.02     77.72 o 
   1   4   0     3892.49     3698.79     40.22 o 
   2   4   0       78.38       75.78      4.02 o 
   3   4   0     2037.14     2280.84     23.73 o 
   4   4   0        0.41        0.44      1.60 o 
   5   4   0      350.15      380.17     11.52 o 
   6   4   0      141.08      131.92     10.39 o 
   7   4   0      763.59      775.95     29.79 o 
   8   4   0        0.01        8.32      8.40 o 
   9   4   0      376.79      392.64     27.33 o 
   1   5   0        2.31        4.58      2.11 o 
   2   5   0      106.82      100.06      5.21 o 
   3   5   0       16.45        6.07      2.01 o 
   4   5   0       75.52      109.37      4.96 o 
   5   5   0      515.07      526.08     11.25 o 
   6   5   0     1095.22     1022.25     39.17 o 
   7   5   0      179.54      151.56     15.89 o 
   8   5   0      133.05      125.75     16.86 o 
   9   5   0      150.82      121.31     17.81 o 
   0   6   0     9488.03    10231.17    123.44 o 
   1   6   0     1659.35     1803.45     22.37 o 
   2   6   0      184.28      218.75      5.88 o 
   3   6   0      523.75      560.37     10.26 o 
   4   6   0      721.04      735.69     11.96 o 
   5   6   0       52.37       49.93      4.82 o 
   6   6   0      428.05      388.10     17.51 o 
   7   6   0       46.12       32.85      7.85 o 
   8   6   0     1337.24     1382.74     37.55 o 
   1   7   0     2222.67     2526.49     25.87 o 
   2   7   0      221.56      245.66      6.61 o 
   3   7   0     2277.70     2347.24     25.52 o 
   4   7   0     1739.52     1763.98     25.46 o 
   5   7   0      175.83      162.14      6.41 o 
   6   7   0     1593.99     1664.30     45.59 o 
   7   7   0      462.59      460.11     21.60 o 
   8   7   0      216.00      181.09     16.30 o 
   0   8   0      101.54       74.05      8.00 o 
   1   8   0       76.46       92.62      5.91 o 
   2   8   0      297.06      259.83      7.54 o 
   3   8   0      628.43      579.04     12.66 o 
   4   8   0      456.52      419.40     10.86 o 
   5   8   0        3.34        4.63      3.35 o 
   6   8   0       75.38       45.05      8.34 o 
   7   8   0      254.11      255.01     36.39 o 
   8   8   0     1043.25     1023.25     47.40 o 
   1   9   0      364.06      426.13      8.73 o 
   2   9   0     1611.10     1598.05     20.71 o 
   3   9   0       68.65       58.46      4.93 o 
   4   9   0       17.67       17.09      4.96 o 
   5   9   0      198.97      180.71     11.68 o 
   6   9   0      400.99      346.32     20.26 o 
   7   9   0        0.09        1.51      6.49 o 
   8   9   0       72.08       61.62     16.90 o 
   0  10   0     4355.88     4208.62     46.71 o 
   1  10   0      572.10      583.23     10.33 o 
   2  10   0     1876.78     1870.54     22.52 o 
   3  10   0      434.89      412.86     13.17 o 
   4  10   0        6.15       -0.41      4.33 o 
   5  10   0      259.97      224.37     13.49 o 
   6  10   0      319.51      298.49     19.26 o 
   7  10   0      166.56      137.79     14.84 o 
   1  11   0      255.13      231.81      7.83 o 
   2  11   0      315.09      317.43     13.25 o 
   3  11   0       82.72       91.38      8.05 o 
   4  11   0      536.30      529.41     29.76 o 
   5  11   0      419.74      403.69     16.88 o 
   6  11   0       68.84       79.17      8.71 o 
   7  11   0      375.17      379.95     23.09 o 
   0  12   0       39.54       42.65      6.06 o 
   1  12   0       49.13       38.69      4.97 o 
   2  12   0      286.31      287.22     12.68 o 
   3  12   0      763.94      734.81     25.61 o 
   4  12   0     1325.23     1275.07     29.76 o 
   5  12   0       59.53       35.08     10.38 o 
   6  12   0      107.71       89.64      9.92 o 
   7  12   0      280.67      241.70     20.22 o 
   1  13   0      327.94      287.01     13.28 o 
   2  13   0      245.10      219.86     12.13 o 
   3  13   0      185.82      185.53     12.14 o 
   4  13   0      137.11      125.30     13.35 o 
   5  13   0      933.40      967.34     27.18 o 
   6  13   0       71.91       53.11      8.95 o 
   0  14   0      687.53      654.55     59.77 o 
   1  14   0       66.22       49.40      9.36 o 
   2  14   0      254.31      234.68     14.49 o 
   3  14   0      493.30      502.37     23.75 o 
   4  14   0      418.79      458.98     25.63 o 
   5  14   0      106.09      114.06     12.38 o 
   6  14   0        6.20        5.82      6.93 o 
   1  15   0      249.82      293.64     29.50 o 
   2  15   0      399.08      354.15     21.78 o 
   3  15   0        3.77        9.13      6.81 o 
   4  15   0        1.84       11.12      7.61 o 
   5  15   0      228.66      234.55     17.00 o 
   0  16   0        0.30        6.48     11.92 o 
   1  16   0      208.69      272.78     21.42 o 
   2  16   0      135.06      105.44     15.08 o 
   3  16   0      191.13      196.72     19.55 o 
   4  16   0       27.01       35.57     10.61 o 
   5  16   0        8.04        4.82      8.14 o 
   1  17   0       26.88       31.42      9.62 o 
   2  17   0       56.15       26.85     11.70 o 
   3  17   0      316.32      292.67     23.59 o 
   4  17   0      379.68      376.47     24.28 o 
   0  18   0      401.38      584.94     60.81 o 
   1  18   0      259.44      323.31     25.96 o 
   2  18   0       49.80       32.39     12.18 o 
   3  18   0      206.14      223.80     22.45 o 
   1  19   0      714.87      757.91     37.56 o 
  -9   1   1       25.82       24.84      8.34 o 
  -8   1   1        4.90        4.26      5.97 o 
  -7   1   1       31.62       17.92      5.59 o 
  -6   1   1     3230.31     3187.86     46.20 o 
  -5   1   1       22.74       16.07      2.77 o 
  -4   1   1     2341.04     2414.20     23.88 o 
  -3   1   1      281.14      236.77      5.14 o 
  -2   1   1     1989.83     1940.00     21.59 o 
  -1   1   1      438.76      446.74      6.52 o 
   0   1   1      519.39      496.96     13.35 o 
   1   1   1      234.38      204.05      7.85 o 
   2   1   1     3009.76     3030.34     34.80 o 
   3   1   1        1.69        0.25      1.18 o 
   4   1   1      889.66      924.71     11.15 o 
   5   1   1     1127.50     1201.47     22.89 o 
   6   1   1     2509.80     2562.22     55.85 o 
   7   1   1        0.06        2.46      5.11 o 
   8   1   1      142.67      114.53     14.85 o 
   9   1   1        0.12       -4.77      7.07 o 
  -9   2   1        0.09        6.38      9.05 o 
  -8   2   1     1740.98     1836.50     40.05 o 
  -7   2   1      143.07      149.39     15.05 o 
  -6   2   1       25.26       18.21      4.66 o 
  -5   2   1      216.96      241.04      8.38 o 
  -4   2   1     2102.78     2159.42     21.51 o 
  -3   2   1       68.00       53.95      2.88 o 
  -2   2   1     4053.05     4043.98     48.50 o 
  -1   2   1     5212.56     5721.15     56.83 o 
   0   2   1     1143.78     1220.22     17.24 o 
   1   2   1    22045.45    23503.91    267.94 o 
   2   2   1       19.46       37.02      3.73 o 
   3   2   1     1095.43     1127.37     13.97 o 
   4   2   1     1495.80     1511.31     16.80 o 
   5   2   1      213.73      220.31     10.71 o 
   6   2   1      362.41      362.35     28.09 o 
   7   2   1      309.95      294.98     16.06 o 
   8   2   1      472.05      472.30     25.98 o 
   9   2   1      140.86      125.94     20.82 o 
  -9   3   1       54.88       32.66     10.63 o 
  -8   3   1        6.94       -1.97      6.96 o 
  -7   3   1      150.50      152.75     20.58 o 
  -6   3   1      677.68      705.40     21.75 o 
  -5   3   1     1203.21     1218.71     21.49 o 
  -4   3   1      168.45      145.68      5.47 o 
  -3   3   1     1228.35     1277.08     14.17 o 
  -2   3   1     2383.90     2340.30     31.52 o 
  -1   3   1     4755.16     4696.58     48.11 o 
   0   3   1     1109.40     1137.98     15.45 o 
   1   3   1     1196.32     1296.08     17.70 o 
   2   3   1       80.12       93.76      7.62 o 
   3   3   1     1748.86     1890.96     19.80 o 
   4   3   1        1.22        2.58      1.83 o 
   5   3   1       44.38       28.57      4.72 o 
   6   3   1       94.21       81.43     10.88 o 
   7   3   1        1.82       -1.06      6.10 o 
   8   3   1       63.53       50.56     18.16 o 
   9   3   1      112.20       88.06     17.99 o 
  -9   4   1      533.88      613.95     31.28 o 
  -8   4   1       37.93       24.31      9.33 o 
  -7   4   1     1073.07     1125.13     30.99 o 
  -6   4   1        9.17       10.42      4.74 o 
  -5   4   1      533.03      532.61     12.92 o 
  -4   4   1     2268.57     2306.02     22.48 o 
  -3   4   1      991.57      964.94     11.72 o 
  -2   4   1     2582.23     2740.23     29.99 o 
  -1   4   1      124.14      119.09      4.66 o 
   0   4   1     7357.77     7723.32     92.31 o 
   1   4   1      823.24      882.00     15.43 o 
   2   4   1      617.20      746.54     11.04 o 
   3   4   1      256.40      254.20      7.17 o 
   4   4   1       99.75       84.18      4.56 o 
   5   4   1      217.17      209.96      8.30 o 
   6   4   1      288.79      296.84     16.56 o 
   7   4   1     1085.13     1156.60     37.83 o 
   8   4   1      113.74      116.69     15.73 o 
  -9   5   1       23.16       34.01     11.61 o 
  -8   5   1        3.59        8.37     10.38 o 
  -7   5   1     1891.67     1830.00     47.80 o 
  -6   5   1        0.87        1.79      4.92 o 
  -5   5   1     3889.11     3872.85     47.79 o 
  -4   5   1     1207.73     1302.81     16.20 o 
  -3   5   1      361.35      359.56      7.73 o 
  -2   5   1     9124.33     9451.10     67.08 o 
  -1   5   1       50.36       24.34      3.57 o 
   0   5   1       51.07       54.32      4.40 o 
   1   5   1      571.92      540.56     11.97 o 
   2   5   1     3018.64     3285.82     29.96 o 
   3   5   1     1980.40     2053.56     22.53 o 
   4   5   1     1897.41     1928.87     23.18 o 
   5   5   1     1411.77     1337.62     24.96 o 
   6   5   1       86.23       48.19     11.78 o 
   7   5   1      773.72      680.35     42.92 o 
   8   5   1       37.87       24.41     10.09 o 
  -9   6   1        0.85        8.35      7.94 o 
  -8   6   1       44.66       38.28      8.93 o 
  -7   6   1     2434.76     2428.37     54.70 o 
  -6   6   1        1.82        1.20      4.64 o 
  -5   6   1      957.66      961.45     24.99 o 
  -4   6   1     3185.84     3198.51     30.36 o 
  -3   6   1      427.35      327.50      7.87 o 
  -2   6   1     2082.92     2384.40     22.06 o 
  -1   6   1     1810.98     1750.28     20.08 o 
   0   6   1        0.22        5.00      1.91 o 
   1   6   1      159.80      203.91      7.79 o 
   2   6   1       98.50      141.39      4.97 o 
   3   6   1       17.72       13.55      2.63 o 
   4   6   1       79.72       78.23      4.74 o 
   5   6   1      548.30      540.97     14.80 o 
   6   6   1      186.10      169.10     13.94 o 
   7   6   1      390.68      369.34     23.79 o 
   8   6   1       20.00       12.95     10.04 o 
  -8   7   1        8.42        9.21      7.45 o 
  -7   7   1        4.45       12.96      6.70 o 
  -6   7   1      478.89      473.20     19.12 o 
  -5   7   1      448.56      438.14     14.14 o 
  -4   7   1      270.02      301.84      8.64 o 
  -3   7   1      102.05       91.62      5.67 o 
  -2   7   1      362.85      355.76      7.80 o 
  -1   7   1     2568.39     2589.92     24.99 o 
   0   7   1      560.45      712.49     13.94 o 
   1   7   1       34.36       25.48      2.92 o 
   2   7   1     1110.92     1090.74     14.18 o 
   3   7   1      722.31      738.02     12.84 o 
   4   7   1        5.85        6.07      2.90 o 
   5   7   1     1629.11     1518.90     22.65 o 
   6   7   1       28.03       38.76      9.34 o 
   7   7   1      287.33      277.35     18.05 o 
   8   7   1      212.15      232.05     18.43 o 
  -8   8   1      298.32      339.93     33.28 o 
  -7   8   1      396.89      371.23     19.93 o 
  -6   8   1       10.09        2.91      5.77 o 
  -5   8   1       28.83       12.57      5.06 o 
  -4   8   1     1179.95     1164.23     18.07 o 
  -3   8   1        0.20        1.38      2.43 o 
  -2   8   1      969.76      911.71     13.15 o 
  -1   8   1       56.86       61.04      4.27 o 
   0   8   1     4286.41     4083.98     41.97 o 
   1   8   1     2099.68     2213.29     23.27 o 
   2   8   1      265.88      333.67      7.90 o 
   3   8   1     4107.20     3944.84     40.19 o 
   4   8   1      156.57      144.78      7.43 o 
   5   8   1       34.31       18.19      4.22 o 
   6   8   1      750.58      758.31     19.08 o 
   7   8   1      421.41      409.95     21.98 o 
   8   8   1       51.66       37.41     10.46 o 
  -8   9   1      183.60      212.43     21.93 o 
  -7   9   1       98.20       92.43     12.20 o 
  -6   9   1      607.84      579.50     22.76 o 
  -5   9   1        0.36        3.34      3.30 o 
  -4   9   1     2443.54     2360.91     44.18 o 
  -3   9   1      230.97      202.37      7.57 o 
  -2   9   1      898.59     1017.49     15.57 o 
  -1   9   1      712.45      702.00     10.28 o 
   0   9   1      803.68      724.71     11.00 o 
   1   9   1     1172.98     1127.51     14.99 o 
   2   9   1     5688.83     5610.54     49.06 o 
   3   9   1       96.37       76.30      5.76 o 
   4   9   1     2006.60     1997.66     49.85 o 
   5   9   1     1261.54     1313.27     24.51 o 
   6   9   1      272.28      261.64     12.62 o 
   7   9   1      441.96      451.39     23.53 o 
   8   9   1       28.86        9.26      8.96 o 
  -8  10   1       60.15       73.83     13.00 o 
  -7  10   1        2.54        4.39      7.30 o 
  -6  10   1        5.39        5.58      4.27 o 
  -5  10   1        0.03        1.60      3.80 o 
  -4  10   1      252.65      260.21     12.92 o 
  -3  10   1        0.38        3.67      3.75 o 
  -2  10   1     2114.56     1975.66     23.22 o 
  -1  10   1     1155.43     1137.52     13.77 o 
   0  10   1     1227.04     1150.22     14.49 o 
   1  10   1       95.44       84.89      5.19 o 
   2  10   1       11.87       14.75      3.27 o 
   3  10   1      807.88      773.02     16.99 o 
   4  10   1     4175.80     4176.06     59.27 o 
   5  10   1      472.30      487.89     17.41 o 
   6  10   1        0.64        8.04      5.21 o 
   7  10   1        0.70       -0.40      7.38 o 
  -7  11   1        0.04        2.29      7.27 o 
  -6  11   1      219.68      221.99     15.86 o 
  -5  11   1       97.15       85.62      9.12 o 
  -4  11   1        1.40        0.85      4.67 o 
  -3  11   1      120.15      125.54      9.14 o 
  -2  11   1        0.48        6.59      4.14 o 
  -1  11   1      530.73      593.81     10.43 o 
   0  11   1      556.56      538.36     10.04 o 
   1  11   1     2655.52     2668.74     27.86 o 
   2  11   1     1391.10     1356.90     21.98 o 
   3  11   1     1009.69     1021.11     20.81 o 
   4  11   1     1187.76     1215.23     28.14 o 
   5  11   1        3.96        5.53      5.35 o 
   6  11   1     1171.84     1233.24     29.11 o 
   7  11   1      442.76      473.55     25.89 o 
  -7  12   1       18.67       14.35      8.82 o 
  -6  12   1       63.79       55.80      8.28 o 
  -5  12   1        1.94       12.06      5.72 o 
  -4  12   1        0.51       -0.79      5.08 o 
  -3  12   1      188.16      150.26     10.90 o 
  -2  12   1       23.93       14.63      4.94 o 
  -1  12   1     4283.44     4309.62     48.42 o 
   0  12   1       35.65       34.64      4.48 o 
   1  12   1     4152.04     4128.81     43.14 o 
   2  12   1      424.18      393.32     13.68 o 
   3  12   1       58.31       45.85      6.73 o 
   4  12   1     2003.94     2061.68     39.75 o 
   5  12   1     1602.73     1613.50     35.02 o 
   6  12   1       60.10       57.06      6.20 o 
   7  12   1       97.59       77.87     13.89 o 
  -6  13   1      137.69      145.09     18.35 o 
  -5  13   1       47.26       63.18      9.21 o 
  -4  13   1      151.94      129.54     11.63 o 
  -3  13   1      258.91      261.87     19.47 o 
  -2  13   1      415.28      392.50     15.20 o 
  -1  13   1        1.53       12.43      5.07 o 
   0  13   1      706.91      630.60     18.28 o 
   1  13   1      467.67      437.34     18.76 o 
   2  13   1       95.32      112.00      8.69 o 
   3  13   1     1194.58     1220.71     27.79 o 
   4  13   1        2.32       -0.76      5.53 o 
   5  13   1       12.33       17.52      7.07 o 
   6  13   1      422.97      428.22     14.41 o 
  -6  14   1       75.10       54.21      9.38 o 
  -5  14   1        2.12        3.13      6.58 o 
  -4  14   1        4.55        1.72      6.16 o 
  -3  14   1      288.40      279.23     14.34 o 
  -2  14   1        9.54       11.46      6.82 o 
  -1  14   1        2.69       -0.64      5.98 o 
   0  14   1      106.49      121.92     10.48 o 
   1  14   1        1.97        1.75      6.51 o 
   2  14   1       28.61       25.60      7.28 o 
   3  14   1       10.69       17.82      6.11 o 
   4  14   1      698.07      697.38     27.62 o 
   5  14   1        0.06       13.38      7.15 o 
   6  14   1      143.55      126.93      9.44 o 
  -5  15   1       94.54       89.72     11.16 o 
  -4  15   1      898.67      964.19     34.61 o 
  -3  15   1      164.88      176.11     15.11 o 
  -2  15   1        3.41        5.56      6.77 o 
  -1  15   1      457.09      440.64     21.82 o 
   0  15   1       54.26       70.34      8.97 o 
   1  15   1       29.96       19.31      7.99 o 
   2  15   1      509.05      524.06     27.62 o 
   3  15   1       92.71       96.35     13.67 o 
   4  15   1      789.36      822.88     34.19 o 
   5  15   1      246.50      254.73     17.62 o 
  -5  16   1      285.33      318.88     22.45 o 
  -4  16   1      671.06      697.02     26.73 o 
  -3  16   1       20.54       36.34      8.68 o 
  -2  16   1      253.24      314.09     41.33 o 
  -1  16   1        2.66       10.34      7.95 o 
   0  16   1       31.02       31.72      8.00 o 
   1  16   1      351.10      332.97     27.91 o 
   2  16   1        1.32        4.47      8.24 o 
   3  16   1       34.97        4.22     15.95 o 
   4  16   1        3.81        7.54      9.02 o 
  -4  17   1       79.00       97.29     15.79 o 
  -3  17   1       55.84       45.62     14.78 o 
  -2  17   1      228.10      214.78     27.76 o 
  -1  17   1      341.63      406.05     47.16 o 
   0  17   1       29.05       20.95      7.87 o 
   1  17   1       23.59       20.74      9.11 o 
   2  17   1        3.62       -7.29      8.05 o 
   3  17   1      145.22      114.90     21.13 o 
   4  17   1        9.16        4.31     16.66 o 
  -3  18   1      842.33     1017.07     39.76 o 
  -2  18   1       26.55       29.71     12.05 o 
  -1  18   1       85.88       87.29     15.98 o 
   0  18   1      807.62      874.46     36.36 o 
   1  18   1        0.01        2.32      8.27 o 
   2  18   1       84.60       40.75     13.02 o 
   3  18   1       25.60       29.08     12.03 o 
  -1  19   1      177.92      165.68     33.46 o 
   0  19   1       17.03       20.48     12.91 o 
  -9   0   2       37.43       34.57     12.19 o 
  -8   0   2       21.10       23.87      9.60 o 
  -7   0   2     1945.79     1953.36     87.63 o 
  -6   0   2      616.05      642.00     24.16 o 
  -5   0   2       12.47       14.26      3.21 o 
  -4   0   2      442.11      578.41     11.40 o 
  -3   0   2      431.47      340.39     18.96 o 
  -2   0   2    49161.20    50520.36    465.14 o 
  -1   0   2     4636.03     5299.28     57.11 o 
   0   0   2      830.69     1004.73     23.14 o 
   1   0   2     2746.14     2715.13     45.08 o 
   2   0   2     2122.05     2428.12     43.91 o 
   3   0   2     9956.95     9958.99    105.78 o 
   4   0   2      740.02      765.99     14.26 o 
   5   0   2      262.14      276.97     15.91 o 
   6   0   2      687.47      704.96     30.82 o 
   7   0   2     1410.77     1402.45     48.80 o 
   8   0   2      184.56      199.88     22.67 o 
   9   0   2      438.55      514.81     79.72 o 
  -9   1   2      691.81      734.54     25.71 o 
  -8   1   2      201.08      213.25     13.89 o 
  -7   1   2        3.78       11.16      4.94 o 
  -6   1   2      253.49      288.69     10.25 o 
  -5   1   2     2850.37     2929.55     28.08 o 
  -4   1   2      545.82      676.23      9.61 o 
  -3   1   2       65.90       33.85      2.42 o 
  -2   1   2    12153.56    12614.98    111.93 o 
  -1   1   2       71.79       81.58      2.45 o 
   0   1   2      344.51      318.36      4.90 o 
   1   1   2       35.57       63.77      4.05 o 
   2   1   2     1911.46     1974.40     26.72 o 
   3   1   2      137.58      159.36      4.30 o 
   4   1   2      191.17      208.79      5.32 o 
   5   1   2     7579.57     7400.85     72.81 o 
   6   1   2      607.15      568.78     27.09 o 
   7   1   2      260.92      260.17     15.88 o 
   8   1   2       51.66       48.36      9.96 o 
   9   1   2      271.78      297.21     20.41 o 
  -9   2   2      146.74      147.91     17.36 o 
  -8   2   2      386.89      392.70     17.67 o 
  -7   2   2      932.49      906.99     25.95 o 
  -6   2   2      105.69       85.14      9.15 o 
  -5   2   2       22.69       43.80      4.08 o 
  -4   2   2     1353.77     1498.44     15.54 o 
  -3   2   2     3144.31     3345.10     27.40 o 
  -2   2   2       29.90       50.12      4.10 o 
  -1   2   2      121.42      104.75      4.45 o 
   0   2   2    11857.12    12082.45    124.86 o 
   1   2   2      302.40      351.65     11.82 o 
   2   2   2      911.56      809.26     16.57 o 
   3   2   2     5651.32     5711.27     46.43 o 
   4   2   2      237.09      203.38      7.36 o 
   5   2   2     1141.41     1165.61     16.42 o 
   6   2   2      534.87      548.90     19.33 o 
   7   2   2      437.70      438.23     19.16 o 
   8   2   2      877.35      898.27     35.87 o 
  -9   3   2      147.24      175.97     29.23 o 
  -8   3   2        1.66        1.78      6.62 o 
  -7   3   2      523.07      543.37     22.57 o 
  -6   3   2      661.67      674.77     20.40 o 
  -5   3   2      272.64      219.66      7.81 o 
  -4   3   2      368.63      297.70      7.50 o 
  -3   3   2     4903.56     5702.83     49.29 o 
  -2   3   2    10091.24    10587.79    103.95 o 
  -1   3   2      504.30      581.08     15.03 o 
   0   3   2       33.58       56.95      4.47 o 
   1   3   2     8125.46     8278.14     90.55 o 
   2   3   2        5.03       -1.03      1.75 o 
   3   3   2     1534.64     1703.56     20.11 o 
   4   3   2     2650.24     2584.28     29.34 o 
   5   3   2      754.55      763.18     13.24 o 
   6   3   2     1650.54     1600.82     42.04 o 
   7   3   2      206.96      185.32     20.53 o 
   8   3   2       82.00       74.16     13.86 o 
  -9   4   2      194.98      173.44     19.02 o 
  -8   4   2      193.51      233.11     19.06 o 
  -7   4   2       32.77       28.08      7.14 o 
  -6   4   2      684.50      665.30     20.60 o 
  -5   4   2      791.95      732.80     13.29 o 
  -4   4   2       45.13       32.20      3.15 o 
  -3   4   2     1075.34     1096.57     12.72 o 
  -2   4   2      190.23      176.68      6.80 o 
  -1   4   2     2014.69     1979.50     25.30 o 
   0   4   2     3933.18     3759.36     48.84 o 
   1   4   2      126.75       92.49      7.01 o 
   2   4   2      591.46      460.01      8.68 o 
   3   4   2        0.11        1.40      1.95 o 
   4   4   2      544.45      563.22     11.64 o 
   5   4   2      118.83      109.99      7.63 o 
   6   4   2      415.07      414.44     22.00 o 
   7   4   2      313.00      287.07     21.08 o 
   8   4   2      716.57      800.64     34.70 o 
  -9   5   2       41.02       72.28     11.57 o 
  -8   5   2       23.27       25.45      9.22 o 
  -7   5   2      481.70      507.44     23.90 o 
  -6   5   2       15.81        7.18      4.63 o 
  -5   5   2      246.90      247.25      8.42 o 
  -4   5   2       97.31       95.78      3.73 o 
  -3   5   2     3048.75     3028.12     29.23 o 
  -2   5   2      766.09      710.69      9.36 o 
  -1   5   2      991.95      925.65     14.96 o 
   0   5   2      898.43      886.59     16.79 o 
   1   5   2      547.78      551.54     11.56 o 
   2   5   2      881.26      800.28     12.14 o 
   3   5   2     2552.09     2618.85     27.32 o 
   4   5   2       54.42       49.16      4.26 o 
   5   5   2       20.93       29.16      4.15 o 
   6   5   2        2.03        9.88      7.00 o 
   7   5   2        5.05        5.17      7.46 o 
   8   5   2      457.68      417.79     27.65 o 
  -9   6   2      306.93      300.26     19.62 o 
  -8   6   2      345.45      320.34     18.28 o 
  -7   6   2      111.10       98.47     10.77 o 
  -6   6   2       29.67       23.15      6.06 o 
  -5   6   2     1141.93     1155.48     21.75 o 
  -4   6   2       70.57       52.99      4.24 o 
  -3   6   2     1099.32     1054.01     14.43 o 
  -2   6   2     3321.51     3556.65     30.71 o 
  -1   6   2     9538.26     9979.19     74.83 o 
   0   6   2     1610.48     1650.04     22.85 o 
   1   6   2     5819.48     5664.05     49.23 o 
   2   6   2        1.68        2.35      2.06 o 
   3   6   2      465.53      434.51      9.62 o 
   4   6   2      328.26      320.34     12.81 o 
   5   6   2     1383.23     1318.09     22.51 o 
   6   6   2      848.83      875.48     20.99 o 
   7   6   2      288.72      291.97     22.63 o 
   8   6   2      125.57      121.66     14.38 o 
  -8   7   2      304.44      316.27     30.66 o 
  -7   7   2      241.51      210.98     14.88 o 
  -6   7   2     1823.16     1789.01     38.05 o 
  -5   7   2      272.69      268.59      9.34 o 
  -4   7   2      466.10      499.65     11.56 o 
  -3   7   2     6285.20     6368.70     55.34 o 
  -2   7   2     1622.63     1598.29     17.58 o 
  -1   7   2     8268.46     8571.41     59.76 o 
   0   7   2       44.32       51.98      4.13 o 
   1   7   2     4827.49     5197.64     44.04 o 
   2   7   2        3.83        2.96      2.09 o 
   3   7   2     3109.17     3115.70     32.29 o 
   4   7   2      649.34      670.44     13.93 o 
   5   7   2     2715.30     2566.76     33.39 o 
   6   7   2      469.98      459.73     22.02 o 
   7   7   2      491.20      455.04     22.75 o 
   8   7   2       40.26       22.75      9.04 o 
  -8   8   2      131.57      109.95     13.74 o 
  -7   8   2       11.60        2.88      6.04 o 
  -6   8   2       28.05       22.53      6.48 o 
  -5   8   2      594.14      548.10     14.98 o 
  -4   8   2     3398.35     3304.26     36.45 o 
  -3   8   2      781.10      823.67     13.01 o 
  -2   8   2       64.15       61.39      3.72 o 
  -1   8   2      584.78      508.61      8.31 o 
   0   8   2     2064.37     2144.93     24.02 o 
   1   8   2      439.30      394.10      8.40 o 
   2   8   2       14.64       14.35      2.78 o 
   3   8   2        7.06       17.58      3.53 o 
   4   8   2       97.17       97.39      7.26 o 
   5   8   2      968.46      947.83     29.26 o 
   6   8   2      106.79       95.71      9.26 o 
   7   8   2        0.01       11.03      7.34 o 
   8   8   2      449.84      443.53     24.84 o 
  -8   9   2       71.20       59.95     14.20 o 
  -7   9   2      156.54      150.31     14.41 o 
  -6   9   2      308.71      289.92     17.02 o 
  -5   9   2       98.23       70.56      9.79 o 
  -4   9   2       11.57       28.17      5.98 o 
  -3   9   2       14.59       20.82      3.33 o 
  -2   9   2     3972.70     4048.50     37.01 o 
  -1   9   2      305.88      308.35      6.98 o 
   0   9   2      112.21      104.26      4.68 o 
   1   9   2       62.18       63.38      4.17 o 
   2   9   2     2381.38     2456.34     26.03 o 
   3   9   2        2.44        3.34      3.09 o 
   4   9   2       72.56       60.03      6.88 o 
   5   9   2       15.59       19.59      4.80 o 
   6   9   2       16.46       16.66      5.67 o 
   7   9   2        5.57       -6.92      7.08 o 
  -8  10   2      162.45      180.93     17.45 o 
  -7  10   2       43.24       42.84      9.35 o 
  -6  10   2       19.63       13.66      6.99 o 
  -5  10   2      301.16      298.77     10.27 o 
  -4  10   2        7.55       12.44      5.69 o 
  -3  10   2       83.60       82.28      7.20 o 
  -2  10   2     3354.26     3252.43     33.67 o 
  -1  10   2     1213.50     1269.08     14.62 o 
   0  10   2     3898.00     4095.77     33.53 o 
   1  10   2      330.61      333.57     11.27 o 
   2  10   2     1485.94     1431.46     18.96 o 
   3  10   2       80.28       65.53      5.86 o 
   4  10   2        9.54       27.32      6.40 o 
   5  10   2      163.31      170.27     13.86 o 
   6  10   2      165.79      144.56      8.31 o 
   7  10   2      134.77      115.15     14.48 o 
  -7  11   2      130.81      155.61     15.68 o 
  -6  11   2      101.72       81.87      9.04 o 
  -5  11   2      244.27      249.16     18.47 o 
  -4  11   2      307.31      323.04     15.95 o 
  -3  11   2      144.63      165.96      9.82 o 
  -2  11   2     1297.39     1170.80     29.21 o 
  -1  11   2       14.84       19.15      3.20 o 
   0  11   2       66.71       62.60      5.51 o 
   1  11   2     1145.07     1169.95     16.18 o 
   2  11   2      301.29      303.17     10.10 o 
   3  11   2      151.09      131.53      9.93 o 
   4  11   2       55.90       48.08      8.21 o 
   5  11   2      516.73      521.90     22.14 o 
   6  11   2      187.36      179.92      9.76 o 
   7  11   2       39.75       46.70     11.53 o 
  -7  12   2       29.24       27.99     10.05 o 
  -6  12   2      199.21      210.61     12.51 o 
  -5  12   2        0.95       -2.24      4.86 o 
  -4  12   2      143.76      156.04     11.87 o 
  -3  12   2       36.01       20.23      5.78 o 
  -2  12   2      127.46      110.83      8.83 o 
  -1  12   2      440.37      391.61     12.59 o 
   0  12   2     1038.18     1048.25     17.55 o 
   1  12   2     1181.12     1112.89     21.79 o 
   2  12   2       90.96       72.57      7.35 o 
   3  12   2      191.93      192.30     13.14 o 
   4  12   2        3.21        2.25      6.06 o 
   5  12   2        0.15        3.50      6.13 o 
   6  12   2      431.85      437.44     14.91 o 
  -7  13   2      581.91      572.48     28.81 o 
  -6  13   2       65.15       65.53      9.00 o 
  -5  13   2     1254.02     1253.58     42.83 o 
  -4  13   2       86.20       82.55      9.73 o 
  -3  13   2      106.50      105.77      9.81 o 
  -2  13   2      898.58      999.93     24.75 o 
  -1  13   2     1294.23     1190.53     25.14 o 
   0  13   2       12.67       14.91      4.95 o 
   1  13   2      176.16      155.32     10.98 o 
   2  13   2      146.09      174.26     11.59 o 
   3  13   2        8.03        6.38      5.33 o 
   4  13   2      298.63      309.07     17.11 o 
   5  13   2     1090.35     1135.68     41.71 o 
   6  13   2       52.05       46.28      7.01 o 
  -6  14   2       42.09       28.73      8.08 o 
  -5  14   2      395.54      454.42     19.75 o 
  -4  14   2      200.01      208.71     17.19 o 
  -3  14   2     1887.32     1742.16     37.54 o 
  -2  14   2      609.73      577.45     19.98 o 
  -1  14   2       76.07       75.60     10.49 o 
   0  14   2      870.82      932.91     23.38 o 
   1  14   2        9.26        7.90      6.57 o 
   2  14   2      441.91      418.64     20.15 o 
   3  14   2       41.44       25.65      7.48 o 
   4  14   2      254.96      298.36     17.59 o 
   5  14   2       51.68       23.72     11.51 o 
   6  14   2       41.59       32.75      9.04 o 
  -6  15   2       10.06       30.92      8.64 o 
  -5  15   2      177.15      163.79     16.13 o 
  -4  15   2       86.95       86.66     11.20 o 
  -3  15   2       94.59       94.04     10.53 o 
  -2  15   2      432.26      406.71     27.31 o 
  -1  15   2      809.74      700.19     25.44 o 
   0  15   2        9.14       21.75      7.01 o 
   1  15   2      140.87      133.44     13.98 o 
   2  15   2      743.02      720.84     30.78 o 
   3  15   2        0.32       13.34      7.09 o 
   4  15   2       67.56       63.63     12.51 o 
   5  15   2        9.14       11.50      8.58 o 
  -5  16   2       50.29       43.24      9.71 o 
  -4  16   2      127.75      144.85     14.28 o 
  -3  16   2      229.55      220.72     18.17 o 
  -2  16   2       60.96       24.33     10.02 o 
  -1  16   2      439.18      495.82     27.58 o 
   0  16   2      153.45      145.26     13.82 o 
   1  16   2      366.33      419.53     30.62 o 
   2  16   2        5.76        6.12     10.89 o 
   3  16   2        8.52       15.40      9.53 o 
   4  16   2       36.01       41.53     11.33 o 
  -4  17   2       42.00       38.64     11.30 o 
  -3  17   2      586.33      614.50     30.44 o 
  -2  17   2      196.91      248.08     22.28 o 
  -1  17   2      176.44      206.33     21.08 o 
   0  17   2       27.96       24.48      9.35 o 
   1  17   2       10.38        7.11      8.58 o 
   2  17   2       70.67       89.21     15.85 o 
   3  17   2      820.64      885.34     36.98 o 
  -3  18   2        0.27       -0.77      9.51 o 
  -2  18   2      419.81      474.35     29.62 o 
  -1  18   2       23.30       13.69     10.73 o 
   0  18   2      132.03      170.96     22.77 o 
   1  18   2      178.71      160.04     17.44 o 
   2  18   2        0.20       11.32     11.27 o 
  -1  19   2      265.30      373.43     28.74 o 
   0  19   2        1.61        5.12     11.60 o 
  -9   1   3       30.35       19.89      7.31 o 
  -8   1   3       18.38       13.96      5.90 o 
  -7   1   3        0.10        0.98      4.30 o 
  -6   1   3     3044.35     3117.95     36.37 o 
  -5   1   3        1.79        4.08      1.80 o 
  -4   1   3     1215.35     1152.37     12.95 o 
  -3   1   3     3907.20     4031.40     33.69 o 
  -2   1   3     9058.50     9606.15     69.34 o 
  -1   1   3     4122.09     4100.77     38.69 o 
   0   1   3     8502.19     8859.55     84.93 o 
   1   1   3     1543.53     1732.74     22.30 o 
   2   1   3      207.92      254.54      8.17 o 
   3   1   3     3185.56     3143.68     29.37 o 
   4   1   3     1840.02     1864.99     19.71 o 
   5   1   3        9.12        9.89      2.79 o 
   6   1   3     1841.47     1917.81     39.64 o 
   7   1   3        0.05        1.14      5.89 o 
   8   1   3       17.06       18.51      8.50 o 
  -9   2   3       96.25       94.00     14.03 o 
  -8   2   3      627.37      689.00     26.71 o 
  -7   2   3       32.26       36.18      6.44 o 
  -6   2   3     1442.12     1429.75     27.76 o 
  -5   2   3      248.23      277.97      6.44 o 
  -4   2   3      103.55      140.35      4.22 o 
  -3   2   3      181.80      176.75      5.76 o 
  -2   2   3     1270.51     1331.79     14.71 o 
  -1   2   3    21713.68    22001.78    210.58 o 
   0   2   3      530.61      440.63      7.34 o 
   1   2   3    16062.42    15808.79    165.38 o 
   2   2   3     2597.47     2639.33     31.34 o 
   3   2   3       53.33       43.36      3.29 o 
   4   2   3     1357.71     1379.25     18.39 o 
   5   2   3     1790.59     1786.50     24.18 o 
   6   2   3       50.71       53.18      8.08 o 
   7   2   3      256.86      182.41     14.33 o 
   8   2   3      794.19      768.08     39.97 o 
  -9   3   3      168.23      177.15     23.42 o 
  -8   3   3        0.06       -2.29      5.62 o 
  -7   3   3        0.69       11.76      5.97 o 
  -6   3   3       75.79       67.14      7.50 o 
  -5   3   3      610.93      594.22     11.25 o 
  -4   3   3      887.28      904.45     15.86 o 
  -3   3   3     5739.97     5973.23     43.63 o 
  -2   3   3     1098.87     1035.06     14.13 o 
  -1   3   3      117.46       91.49      5.61 o 
   0   3   3     1305.55     1317.48     21.37 o 
   1   3   3     4820.29     4894.83     52.16 o 
   2   3   3      400.47      334.35      8.59 o 
   3   3   3     7459.86     7934.11     66.82 o 
   4   3   3        0.03       -0.06      2.45 o 
   5   3   3      169.06      178.23      9.21 o 
   6   3   3      306.99      347.80     24.75 o 
   7   3   3      381.99      330.05     74.85 o 
   8   3   3        0.31       -7.68      7.68 o 
  -9   4   3      315.83      309.46     29.67 o 
  -8   4   3        0.23        2.20      6.33 o 
  -7   4   3       27.07       21.61      6.24 o 
  -6   4   3       38.41       37.51      5.48 o 
  -5   4   3      540.53      510.06     13.31 o 
  -4   4   3     2137.68     2238.29     23.81 o 
  -3   4   3      468.48      518.80      7.84 o 
  -2   4   3       13.11       -0.11      1.64 o 
  -1   4   3     1659.76     1466.62     36.18 o 
   0   4   3     6577.18     6176.64     89.22 o 
   1   4   3     4414.39     4476.93     49.10 o 
   2   4   3      618.59      634.41     10.18 o 
   3   4   3     2140.74     2272.41     29.23 o 
   4   4   3      644.56      589.93     12.54 o 
   5   4   3       25.13       15.22      3.83 o 
   6   4   3      769.32      756.90     18.84 o 
   7   4   3       34.90       14.88      8.10 o 
   8   4   3        5.10       12.18      9.42 o 
  -9   5   3      248.05      257.76     17.42 o 
  -8   5   3       47.28       42.22      8.34 o 
  -7   5   3     1555.49     1492.08     40.47 o 
  -6   5   3      900.05      906.57     23.14 o 
  -5   5   3      636.19      712.46     12.25 o 
  -4   5   3      242.41      222.90      6.64 o 
  -3   5   3        8.78        3.90      1.60 o 
  -2   5   3    15552.95    16436.84    133.51 o 
  -1   5   3      479.60      444.32      9.37 o 
   0   5   3       37.99       68.57      7.19 o 
   1   5   3      223.53      184.80      7.03 o 
   2   5   3     7293.51     7416.01     58.93 o 
   3   5   3      260.89      266.22      8.82 o 
   4   5   3     1873.40     1764.82     24.49 o 
   5   5   3     2075.41     2050.81     30.44 o 
   6   5   3      170.98      168.73     10.26 o 
   7   5   3      128.15      105.33     15.07 o 
   8   5   3       31.68       24.98     11.18 o 
  -9   6   3      542.65      519.49     27.63 o 
  -8   6   3        9.57       11.30      6.78 o 
  -7   6   3       40.31       39.68      7.79 o 
  -6   6   3      249.06      257.85     17.91 o 
  -5   6   3      139.61      114.39      6.74 o 
  -4   6   3      195.42      167.93      5.29 o 
  -3   6   3      321.41      334.48      7.24 o 
  -2   6   3      276.93      258.94      5.30 o 
  -1   6   3      657.07      620.06      9.31 o 
   0   6   3      558.99      401.22      8.84 o 
   1   6   3     1031.14     1105.97     15.17 o 
   2   6   3     1525.44     1617.65     20.77 o 
   3   6   3        0.10       -0.61      1.82 o 
   4   6   3     2260.79     2251.02     26.32 o 
   5   6   3      151.98      141.74      8.33 o 
   6   6   3      396.41      407.25     16.13 o 
   7   6   3      512.65      470.24     30.10 o 
   8   6   3      552.90      545.20     32.08 o 
  -9   7   3       15.40       13.14     10.15 o 
  -8   7   3       24.84       14.14     10.39 o 
  -7   7   3        1.70        5.83      5.81 o 
  -6   7   3      668.45      669.64     27.09 o 
  -5   7   3       76.50       48.19      8.53 o 
  -4   7   3     1042.86      986.47     14.53 o 
  -3   7   3     1190.59     1246.10     15.08 o 
  -2   7   3      460.07      465.21      9.54 o 
  -1   7   3      300.37      331.27      6.28 o 
   0   7   3     1830.13     2058.80     29.16 o 
   1   7   3      626.32      620.61     10.66 o 
   2   7   3     2899.74     2971.54     30.29 o 
   3   7   3     1946.45     1904.28     24.69 o 
   4   7   3       34.51       37.72      4.80 o 
   5   7   3        8.03        1.13      3.48 o 
   6   7   3       45.05       39.46      7.04 o 
   7   7   3       26.84       16.15      7.69 o 
   8   7   3      100.75      112.37     14.64 o 
  -8   8   3      136.10      145.74     14.03 o 
  -7   8   3     1072.81     1119.79     31.10 o 
  -6   8   3      113.97      123.94     13.42 o 
  -5   8   3        0.21        7.95      3.51 o 
  -4   8   3       85.01       92.66      7.36 o 
  -3   8   3     1694.16     1550.73     24.80 o 
  -2   8   3      615.63      724.37      9.95 o 
  -1   8   3     5971.48     6147.03     45.80 o 
   0   8   3       14.40       14.62      2.53 o 
   1   8   3     1426.68     1365.12     15.95 o 
   2   8   3       16.46        8.38      2.66 o 
   3   8   3        5.63        8.21      3.28 o 
   4   8   3      464.15      468.50     14.82 o 
   5   8   3        2.05       -0.68      3.62 o 
   6   8   3        1.29        6.06      3.80 o 
   7   8   3     1669.89     1662.11     43.55 o 
  -8   9   3      191.69      170.01     15.99 o 
  -7   9   3      469.67      457.82     21.67 o 
  -6   9   3       86.30      101.75     10.95 o 
  -5   9   3     1353.29     1410.80     26.60 o 
  -4   9   3       75.88      112.83      9.09 o 
  -3   9   3      905.97      953.17     16.32 o 
  -2   9   3      222.84      269.54      6.38 o 
  -1   9   3      998.82      995.07     14.98 o 
   0   9   3       18.52       25.87      2.92 o 
   1   9   3      770.73      706.74     10.92 o 
   2   9   3     1051.90     1145.78     17.82 o 
   3   9   3      295.89      313.02     10.46 o 
   4   9   3      173.45      180.15     10.48 o 
   5   9   3      711.44      723.05     18.34 o 
   6   9   3        9.24       14.71      4.47 o 
   7   9   3       28.96       35.60     10.29 o 
  -8  10   3      802.54      829.87     30.38 o 
  -7  10   3      584.49      594.71     28.53 o 
  -6  10   3      160.01      148.83     13.60 o 
  -5  10   3      153.85      124.87      9.47 o 
  -4  10   3      560.26      514.39     17.41 o 
  -3  10   3     2355.57     2337.18     33.63 o 
  -2  10   3      488.33      464.03     16.06 o 
  -1  10   3      239.34      194.16      6.33 o 
   0  10   3       24.41       34.37      3.37 o 
   1  10   3      372.58      367.63      8.86 o 
   2  10   3        9.14       11.51      3.19 o 
   3  10   3      159.89      132.22      7.74 o 
   4  10   3      280.32      256.82     14.01 o 
   5  10   3        0.11        2.93      4.51 o 
   6  10   3      246.73      271.71     11.76 o 
   7  10   3      729.98      804.63     47.24 o 
  -8  11   3       48.79       36.26     10.51 o 
  -7  11   3      160.50      188.93     16.48 o 
  -6  11   3     1012.32     1042.75     31.83 o 
  -5  11   3     1306.91     1265.57     27.78 o 
  -4  11   3     1835.28     1783.44     36.39 o 
  -3  11   3       28.88       22.33      5.26 o 
  -2  11   3      120.56      136.05      8.99 o 
  -1  11   3     1433.20     1405.69     19.95 o 
   0  11   3      125.58      113.72      5.53 o 
   1  11   3      810.31      875.40     13.95 o 
   2  11   3     1064.33     1040.37     17.33 o 
   3  11   3      141.23      108.85     10.13 o 
   4  11   3     1034.94      977.77     25.81 o 
   5  11   3        1.31        4.75      5.50 o 
   6  11   3      342.44      316.72     13.24 o 
   7  11   3      120.57       97.10     15.70 o 
  -7  12   3      203.75      214.51     20.03 o 
  -6  12   3      123.62      148.38     14.49 o 
  -5  12   3       89.68       83.17      9.05 o 
  -4  12   3      659.05      662.12     26.86 o 
  -3  12   3       70.29       71.59     14.03 o 
  -2  12   3     1452.41     1460.95     27.16 o 
  -1  12   3     2405.87     2377.56     31.89 o 
   0  12   3      452.03      438.61     12.29 o 
   1  12   3     1491.89     1526.37     21.75 o 
   2  12   3      933.06      910.52     21.93 o 
   3  12   3      309.37      318.57     15.96 o 
   4  12   3      189.16      168.35     13.21 o 
   5  12   3      152.16      137.14     12.55 o 
   6  12   3       52.10       53.35      9.99 o 
  -7  13   3      114.53      122.35     15.96 o 
  -6  13   3     1002.78     1062.53     26.19 o 
  -5  13   3        7.39       -0.24      5.49 o 
  -4  13   3       82.83      106.93     11.97 o 
  -3  13   3        4.75        3.59      5.03 o 
  -2  13   3        1.49       -0.61      4.63 o 
  -1  13   3       78.94       71.14      8.32 o 
   0  13   3      274.36      251.48     14.47 o 
   1  13   3      207.30      165.75     12.96 o 
   2  13   3      682.25      739.66     22.59 o 
   3  13   3      254.53      208.24     14.37 o 
   4  13   3      111.41      110.36     12.03 o 
   5  13   3      157.09      121.18     12.62 o 
   6  13   3      156.73      147.56     10.82 o 
  -6  14   3        0.93        6.36      6.30 o 
  -5  14   3       36.24       32.49      8.11 o 
  -4  14   3      141.58      133.23     13.16 o 
  -3  14   3      125.24      111.06     10.74 o 
  -2  14   3      459.59      452.35     18.43 o 
  -1  14   3      581.66      615.89     20.60 o 
   0  14   3       80.98       86.13     10.06 o 
   1  14   3      114.16      108.56     12.33 o 
   2  14   3       57.25       57.18     13.43 o 
   3  14   3        4.31        9.81      7.57 o 
   4  14   3        3.38        3.08      6.78 o 
   5  14   3       42.61       21.94      8.76 o 
  -6  15   3       24.33       24.35      7.94 o 
  -5  15   3      433.68      434.80     20.46 o 
  -4  15   3      252.37      245.68     22.49 o 
  -3  15   3      406.00      434.24     18.90 o 
  -2  15   3        3.43        7.45      6.82 o 
  -1  15   3      211.69      209.24     23.72 o 
   0  15   3        0.62       18.45      6.88 o 
   1  15   3      984.89     1058.03     50.40 o 
   2  15   3        4.00        8.58      8.56 o 
   3  15   3      307.91      306.95     20.65 o 
   4  15   3      165.93      146.81     15.79 o 
   5  15   3      377.31      412.00     21.86 o 
  -5  16   3      136.93      138.49     13.90 o 
  -4  16   3      409.86      408.67     20.79 o 
  -3  16   3      295.67      367.76     20.65 o 
  -2  16   3        2.30        1.59      8.24 o 
  -1  16   3      718.40      768.37     32.09 o 
   0  16   3       32.46       39.21      8.48 o 
   1  16   3      414.77      421.23     26.23 o 
   2  16   3       86.87       93.55     23.90 o 
   3  16   3      243.17      225.95     63.94 o 
   4  16   3      183.95      193.12     18.93 o 
  -4  17   3       36.07       40.71     11.24 o 
  -3  17   3      293.38      306.00     26.39 o 
  -2  17   3       61.18       49.49     12.80 o 
  -1  17   3       28.04       25.65     10.42 o 
   0  17   3        7.47       20.08      9.30 o 
   1  17   3      317.38      308.78     21.41 o 
   2  17   3      251.85      223.78     22.31 o 
   3  17   3      233.65      264.22     30.81 o 
  -3  18   3       10.74        5.67      9.40 o 
  -2  18   3      274.50      293.49     24.31 o 
  -1  18   3       43.30       41.92     17.78 o 
   0  18   3      764.64      793.86     31.52 o 
   1  18   3       15.14       37.04     11.27 o 
   2  18   3      144.50      157.54     20.06 o 
  -9   0   4     1352.26     1358.02     46.48 o 
  -8   0   4      411.76      362.20     27.99 o 
  -7   0   4      490.24      525.78     22.57 o 
  -6   0   4       31.90       32.38      4.89 o 
  -5   0   4     1389.25     1409.56     17.38 o 
  -4   0   4     5759.67     5964.68     60.99 o 
  -3   0   4     2739.43     2639.58     32.54 o 
  -2   0   4     1743.50     1825.35     27.88 o 
  -1   0   4        4.40        5.92      6.32 o 
   0   0   4    94601.71    93317.49   1502.21 o 
   1   0   4     1348.89     1452.25     36.04 o 
   2   0   4     9432.87     9727.32    172.17 o 
   3   0   4      465.37      582.14     14.53 o 
   4   0   4       90.95      119.71      8.72 o 
   5   0   4     1042.52      962.60     29.90 o 
   6   0   4     1411.77     1305.92     46.35 o 
   7   0   4        9.18        8.90     18.86 o 
   8   0   4        8.63       10.27     11.00 o 
  -9   1   4       98.85       97.68     10.85 o 
  -8   1   4      100.08       98.01     18.15 o 
  -7   1   4     1248.83     1241.43     26.06 o 
  -6   1   4     1402.71     1356.22     18.77 o 
  -5   1   4      787.69      789.25     10.61 o 
  -4   1   4     6395.83     6774.89     54.20 o 
  -3   1   4     2161.62     2376.89     22.44 o 
  -2   1   4    42174.59    43231.75    345.10 o 
  -1   1   4     4588.89     4464.95     50.46 o 
   0   1   4      575.13      728.96     11.40 o 
   1   1   4     1202.66     1197.04     17.31 o 
   2   1   4      554.74      511.00     10.70 o 
   3   1   4     1695.32     1712.89     19.77 o 
   4   1   4     2204.34     2285.97     25.15 o 
   5   1   4       37.46       44.62      4.90 o 
   6   1   4        8.35        6.22      3.83 o 
   7   1   4       13.57        7.17      6.47 o 
   8   1   4       16.24       38.76     10.62 o 
  -9   2   4      484.63      450.51     61.88 o 
  -8   2   4      257.62      277.54     27.88 o 
  -7   2   4      147.82      125.24     10.03 o 
  -6   2   4       93.68       87.37      8.21 o 
  -5   2   4     1537.79     1452.89     16.12 o 
  -4   2   4     4058.10     4067.78     38.20 o 
  -3   2   4     5364.73     5669.53     44.99 o 
  -2   2   4     1193.57     1072.02     13.68 o 
  -1   2   4       21.50       16.76      2.90 o 
   0   2   4        8.50        8.82      1.85 o 
   1   2   4      321.26      295.94      6.64 o 
   2   2   4      661.00      668.72     10.33 o 
   3   2   4      615.51      610.99     11.22 o 
   4   2   4      359.38      305.05      9.42 o 
   5   2   4      359.10      356.42     10.88 o 
   6   2   4     1208.07     1198.66     25.14 o 
   7   2   4       59.30       62.37     11.36 o 
   8   2   4        6.10       -0.16     10.17 o 
  -9   3   4      119.01       97.00     13.82 o 
  -8   3   4      853.04      879.41     57.39 o 
  -7   3   4       42.72       44.77      6.85 o 
  -6   3   4      803.02      791.37     17.64 o 
  -5   3   4      502.44      533.23     12.52 o 
  -4   3   4      658.36      634.33     10.10 o 
  -3   3   4     2715.97     2820.05     24.19 o 
  -2   3   4      226.69      228.39      5.42 o 
  -1   3   4     1192.55     1187.00     18.17 o 
   0   3   4     2146.62     1935.24     22.07 o 
   1   3   4     1367.20     1416.11     20.56 o 
   2   3   4      225.77      177.50      6.47 o 
   3   3   4     4033.97     4344.53     41.74 o 
   4   3   4     2085.88     2026.02     30.00 o 
   5   3   4     1263.23     1233.16     23.62 o 
   6   3   4       45.19       44.55      6.96 o 
   7   3   4       40.70       59.60     11.93 o 
   8   3   4       97.13       87.81     19.35 o 
  -9   4   4        3.68       -1.88      7.50 o 
  -8   4   4        0.57       -2.95      5.98 o 
  -7   4   4        8.07        7.50      5.72 o 
  -6   4   4       47.02       43.77      6.46 o 
  -5   4   4       28.36       29.50      3.73 o 
  -4   4   4      749.01      797.32     12.06 o 
  -3   4   4      266.34      315.91      8.49 o 
  -2   4   4     2767.31     2587.26     25.33 o 
  -1   4   4        2.64       11.22      1.28 o 
   0   4   4     2561.93     2548.98     57.31 o 
   1   4   4     1089.40      940.88     15.89 o 
   2   4   4       26.81       32.54      3.69 o 
   3   4   4     1064.08     1140.48     17.03 o 
   4   4   4      733.04      633.35     14.35 o 
   5   4   4        4.71        4.96      3.62 o 
   6   4   4     2085.58     2099.30     31.52 o 
   7   4   4      542.03      566.22     29.22 o 
   8   4   4        1.77        6.96      9.59 o 
  -9   5   4      142.42      134.94     29.93 o 
  -8   5   4      436.32      421.13     25.05 o 
  -7   5   4        1.51        5.87      5.00 o 
  -6   5   4      207.58      175.83      9.65 o 
  -5   5   4      191.99      215.30      7.20 o 
  -4   5   4     1252.78     1335.18     17.04 o 
  -3   5   4      777.47      852.54     12.28 o 
  -2   5   4      399.42      449.07      8.93 o 
  -1   5   4      469.11      456.99     12.58 o 
   0   5   4      632.12      511.19     19.65 o 
   1   5   4      988.55     1019.83     14.99 o 
   2   5   4     1847.51     1919.82     21.02 o 
   3   5   4      201.11      213.16     10.20 o 
   4   5   4      158.12      175.45      8.49 o 
   5   5   4      164.30      156.14      9.34 o 
   6   5   4      769.78      733.28     18.70 o 
   7   5   4      447.52      457.84     46.71 o 
   8   5   4       56.15       56.32     13.89 o 
  -9   6   4       48.28       24.04     13.08 o 
  -8   6   4      536.91      549.66     22.94 o 
  -7   6   4      513.34      528.80     19.53 o 
  -6   6   4        0.01        2.05      4.24 o 
  -5   6   4        1.39        6.07      2.81 o 
  -4   6   4        6.53       10.63      2.07 o 
  -3   6   4      150.85      138.93      4.71 o 
  -2   6   4        1.88        5.09      2.04 o 
  -1   6   4     3286.69     3375.10     29.07 o 
   0   6   4      195.22      206.20      7.84 o 
   1   6   4      743.78      774.89     11.82 o 
   2   6   4     1190.20     1115.16     16.34 o 
   3   6   4      919.34      877.65     16.31 o 
   4   6   4      699.08      650.37     17.24 o 
   5   6   4     1541.05     1434.40     27.63 o 
   6   6   4       68.02       60.09      9.80 o 
   7   6   4        5.98        2.43      8.53 o 
   8   6   4      657.96      729.34     36.91 o 
  -9   7   4      310.54      318.49     19.30 o 
  -8   7   4      518.87      516.78     25.04 o 
  -7   7   4      828.33      836.18     25.27 o 
  -6   7   4      826.71      908.49     36.59 o 
  -5   7   4       76.28       81.63      9.87 o 
  -4   7   4       30.65       37.88      3.64 o 
  -3   7   4     1716.48     1713.98     18.08 o 
  -2   7   4      358.87      378.80      8.97 o 
  -1   7   4      384.07      484.99      8.23 o 
   0   7   4       18.80       14.16      2.31 o 
   1   7   4     3392.89     3467.07     31.15 o 
   2   7   4      214.16      175.33      7.51 o 
   3   7   4     4391.91     4318.38     44.18 o 
   4   7   4      975.34      916.99     20.63 o 
   5   7   4      258.57      229.41     14.47 o 
   6   7   4      851.40      918.77     20.08 o 
   7   7   4       24.55       19.79      8.53 o 
  -8   8   4      256.87      226.65     16.33 o 
  -7   8   4      183.85      167.31     13.53 o 
  -6   8   4       39.74       27.72      6.79 o 
  -5   8   4        4.95        5.00      5.19 o 
  -4   8   4     1262.04     1255.05     23.45 o 
  -3   8   4       51.44       59.77      6.86 o 
  -2   8   4      266.10      247.81      8.25 o 
  -1   8   4      156.58      121.45      5.15 o 
   0   8   4       14.94        7.53      2.29 o 
   1   8   4      402.53      352.03      7.50 o 
   2   8   4       72.77       90.64      4.96 o 
   3   8   4     4456.75     4298.13     44.80 o 
   4   8   4      230.56      216.68     13.87 o 
   5   8   4        0.27        3.46      4.20 o 
   6   8   4      178.39      170.12      9.43 o 
   7   8   4        6.17       -1.08      7.34 o 
  -8   9   4        5.49       -1.29      6.72 o 
  -7   9   4       97.24       94.44     11.70 o 
  -6   9   4      202.93      173.67     13.44 o 
  -5   9   4      266.92      219.75     15.33 o 
  -4   9   4      361.36      368.14     13.91 o 
  -3   9   4        2.37        2.35      3.36 o 
  -2   9   4      357.64      333.34      7.06 o 
  -1   9   4      305.62      285.29      7.38 o 
   0   9   4       11.80        8.44      2.41 o 
   1   9   4     1427.62     1306.75     15.78 o 
   2   9   4      814.10      817.23     13.95 o 
   3   9   4      625.24      630.30     14.29 o 
   4   9   4     1012.27      978.10     22.63 o 
   5   9   4      358.20      351.40     13.88 o 
   6   9   4      342.80      353.25     13.30 o 
   7   9   4        6.70        0.09      7.86 o 
  -8  10   4       32.06       28.58      9.17 o 
  -7  10   4       45.89       52.64     10.09 o 
  -6  10   4        4.42        8.58      6.46 o 
  -5  10   4      621.37      570.23     26.09 o 
  -4  10   4      161.43      124.39     10.08 o 
  -3  10   4      159.48      139.80      8.46 o 
  -2  10   4     2316.50     2319.92     33.47 o 
  -1  10   4       13.04       14.41      2.89 o 
   0  10   4      481.32      492.94      8.91 o 
   1  10   4      128.42      124.50      5.65 o 
   2  10   4     3090.75     2985.99     31.13 o 
   3  10   4      628.81      618.34     18.19 o 
   4  10   4      466.89      462.09     18.13 o 
   5  10   4      104.32       92.86     11.51 o 
   6  10   4      447.23      429.45     17.17 o 
   7  10   4      168.68      170.86     11.23 o 
  -8  11   4       28.49       25.97      9.68 o 
  -7  11   4      257.92      294.31     30.00 o 
  -6  11   4      446.99      448.42     22.84 o 
  -5  11   4     1085.82     1041.00     25.95 o 
  -4  11   4       15.58       10.17      5.61 o 
  -3  11   4      185.10      170.64     12.30 o 
  -2  11   4      138.48      114.85      8.46 o 
  -1  11   4     1182.95     1059.58     19.06 o 
   0  11   4      956.00      978.06     14.66 o 
   1  11   4       83.15       81.93      6.31 o 
   2  11   4      151.38      149.08      7.71 o 
   3  11   4      383.71      377.15     16.82 o 
   4  11   4      472.64      436.85     18.33 o 
   5  11   4       78.01       75.58     10.35 o 
   6  11   4      196.58      183.81     11.17 o 
  -7  12   4        2.39        9.98      8.44 o 
  -6  12   4      195.77      186.38     23.59 o 
  -5  12   4        2.02        6.04      5.56 o 
  -4  12   4      626.07      620.44     30.59 o 
  -3  12   4     1013.81      980.90     23.03 o 
  -2  12   4      165.36      170.91     10.40 o 
  -1  12   4        1.91        0.73      3.76 o 
   0  12   4        2.88        6.53      4.44 o 
   1  12   4       16.95       21.56      4.88 o 
   2  12   4      180.53      184.55     10.53 o 
   3  12   4       82.15       73.22     13.91 o 
   4  12   4      979.17     1004.68     30.70 o 
   5  12   4        0.45        9.88      6.69 o 
   6  12   4        4.65       12.32      6.18 o 
  -7  13   4      988.58     1056.40     35.55 o 
  -6  13   4       39.09       42.65      7.06 o 
  -5  13   4      212.06      234.30     17.68 o 
  -4  13   4      281.14      291.22     17.88 o 
  -3  13   4       79.22       82.18      8.83 o 
  -2  13   4       10.77       17.03      6.11 o 
  -1  13   4       32.42       38.89      6.09 o 
   0  13   4       35.21       25.94      6.00 o 
   1  13   4       31.54       34.25      9.38 o 
   2  13   4      902.97      859.71     24.35 o 
   3  13   4      127.74      128.16     12.04 o 
   4  13   4       20.76       18.29      7.44 o 
   5  13   4      746.09      744.85     31.80 o 
   6  13   4       43.48       39.86      7.57 o 
  -6  14   4        0.10        6.02      5.84 o 
  -5  14   4     1146.73     1127.45     29.09 o 
  -4  14   4       39.14       41.37      7.29 o 
  -3  14   4      213.92      219.41     17.03 o 
  -2  14   4      293.31      316.61     15.83 o 
  -1  14   4        0.29       -1.62      5.77 o 
   0  14   4     1358.48     1375.58     52.00 o 
   1  14   4       15.64       20.23      7.08 o 
   2  14   4       15.47        6.25      7.47 o 
   3  14   4      137.23       92.53     12.58 o 
   4  14   4      867.02      926.49     42.44 o 
   5  14   4      237.65      285.89     20.42 o 
  -6  15   4       13.11       13.73      7.23 o 
  -5  15   4      234.90      202.46     15.00 o 
  -4  15   4        2.78       13.84      6.37 o 
  -3  15   4      355.60      301.08     16.31 o 
  -2  15   4      280.33      268.63     17.68 o 
  -1  15   4      100.68      106.37     21.60 o 
   0  15   4      290.52      269.33     16.43 o 
   1  15   4      294.85      303.37     19.46 o 
   2  15   4     1228.90     1173.16     65.76 o 
   3  15   4       58.88       55.83     16.60 o 
   4  15   4        4.31        3.43      8.58 o 
   5  15   4       70.48       77.00     17.57 o 
  -5  16   4        9.29        4.03      7.81 o 
  -4  16   4       34.63       31.21      7.66 o 
  -3  16   4        4.16       -1.11      6.73 o 
  -2  16   4        0.52       15.57      9.01 o 
  -1  16   4      468.90      592.19     29.96 o 
   0  16   4      204.03      181.36     16.60 o 
   1  16   4      176.96      169.97     16.50 o 
   2  16   4      328.37      365.39     50.37 o 
   3  16   4      209.86      183.93     26.87 o 
   4  16   4       13.09       18.27     23.55 o 
  -4  17   4        4.31        6.40      9.91 o 
  -3  17   4      189.25      181.91     17.38 o 
  -2  17   4       25.40       20.83     10.66 o 
  -1  17   4       71.06       62.82     13.57 o 
   0  17   4        3.36        1.82      7.83 o 
   1  17   4      346.13      348.28     22.62 o 
   2  17   4        6.01        4.18     10.03 o 
   3  17   4      511.61      474.64     38.31 o 
  -3  18   4     1095.51     1276.64     43.44 o 
  -2  18   4       28.99        7.51      9.81 o 
  -1  18   4        0.09       -2.62     11.77 o 
   0  18   4      116.46      156.42     17.31 o 
   1  18   4       32.27       30.30     13.19 o 
   2  18   4        2.03       18.76     11.88 o 
  -9   1   5       23.59       29.14      6.93 o 
  -8   1   5      398.95      426.79     22.51 o 
  -7   1   5       10.90       11.20      4.16 o 
  -6   1   5      593.15      579.39      9.59 o 
  -5   1   5       29.11       21.97      3.04 o 
  -4   1   5     5163.73     5526.99     45.94 o 
  -3   1   5       47.32       55.94      3.43 o 
  -2   1   5     7137.79     7556.76     70.60 o 
  -1   1   5     1733.86     1839.67     22.68 o 
   0   1   5     4540.02     4421.33     51.92 o 
   1   1   5      739.64      862.78     19.32 o 
   2   1   5       16.88       21.51      2.20 o 
   3   1   5       60.83       44.36      3.83 o 
   4   1   5     1459.22     1459.39     21.45 o 
   5   1   5       23.73       24.93      4.42 o 
   6   1   5      793.04      787.77     17.37 o 
   7   1   5      216.76      220.47     18.93 o 
   8   1   5       25.22       18.84     10.06 o 
  -9   2   5       26.49       13.38     15.96 o 
  -8   2   5      447.81      461.17     20.86 o 
  -7   2   5      129.74      125.21      7.54 o 
  -6   2   5       79.04       88.74      5.31 o 
  -5   2   5      143.80      143.46      5.24 o 
  -4   2   5     3445.23     3480.97     35.22 o 
  -3   2   5       46.10       53.06      2.85 o 
  -2   2   5     4128.81     4080.82     38.26 o 
  -1   2   5     7324.69     7225.31     67.12 o 
   0   2   5     2082.17     2307.19     27.81 o 
   1   2   5       16.60        7.49      2.19 o 
   2   2   5     1279.68     1352.66     14.56 o 
   3   2   5      294.72      386.81      9.24 o 
   4   2   5      270.57      269.50      9.50 o 
   5   2   5      574.22      528.12     14.66 o 
   6   2   5       84.14       93.90      6.93 o 
   7   2   5      128.30      135.80     28.65 o 
   8   2   5      548.58      627.43     44.61 o 
  -9   3   5      387.07      385.62     35.75 o 
  -8   3   5       99.27       87.10     17.09 o 
  -7   3   5        2.63        2.86      4.28 o 
  -6   3   5      887.59      921.22     14.88 o 
  -5   3   5     1048.95     1043.35     16.11 o 
  -4   3   5       79.64       71.36      3.08 o 
  -3   3   5        0.20        0.95      1.34 o 
  -2   3   5     1716.65     1868.06     20.08 o 
  -1   3   5      901.43      788.76     12.45 o 
   0   3   5      453.14      471.33      8.40 o 
   1   3   5     2653.24     2711.27     30.67 o 
   2   3   5       25.68       22.33      3.05 o 
   3   3   5     1462.20     1399.94     19.62 o 
   4   3   5      163.99      149.13      8.40 o 
   5   3   5      456.61      417.27     14.67 o 
   6   3   5      431.63      430.47     14.12 o 
   7   3   5       59.21       62.72     15.53 o 
   8   3   5        0.85        6.98      9.91 o 
  -9   4   5      401.61      458.55     48.59 o 
  -8   4   5      895.60      866.36     35.07 o 
  -7   4   5       41.97       59.06     14.43 o 
  -6   4   5      479.27      435.71     11.14 o 
  -5   4   5       10.56       11.62      2.44 o 
  -4   4   5      891.97      943.31     11.94 o 
  -3   4   5     1856.60     2002.67     19.40 o 
  -2   4   5       22.91       29.27      2.75 o 
  -1   4   5     2272.45     2467.67     29.21 o 
   0   4   5       24.28       16.41      2.50 o 
   1   4   5      672.41      738.60     14.31 o 
   2   4   5        3.57        7.44      2.42 o 
   3   4   5      398.81      362.75     13.49 o 
   4   4   5     1099.72     1025.42     19.47 o 
   5   4   5        3.06       -1.96      3.63 o 
   6   4   5      243.32      212.66     12.03 o 
   7   4   5     1773.91     1828.00     77.60 o 
   8   4   5      118.23      133.17     19.23 o 
  -9   5   5        4.73       14.07      7.29 o 
  -8   5   5     1181.73     1253.58     30.57 o 
  -7   5   5     1949.11     1950.19     37.65 o 
  -6   5   5      258.52      231.35     12.03 o 
  -5   5   5      584.84      583.60     10.78 o 
  -4   5   5     1689.14     1816.49     20.68 o 
  -3   5   5      588.12      599.14      8.64 o 
  -2   5   5     1488.20     1722.85     20.69 o 
  -1   5   5      114.49      117.05      3.45 o 
   0   5   5      297.85      293.54     13.52 o 
   1   5   5     1889.68     1979.53     27.84 o 
   2   5   5      340.09      306.92      7.46 o 
   3   5   5     1734.16     1800.35     33.07 o 
   4   5   5     1023.10     1096.46     20.64 o 
   5   5   5     1414.89     1458.44     28.39 o 
   6   5   5      440.23      440.62     32.84 o 
   7   5   5      644.34      713.93     49.13 o 
   8   5   5       21.66       21.64     11.23 o 
  -9   6   5        1.10        6.15      6.67 o 
  -8   6   5      330.40      356.15     17.36 o 
  -7   6   5      626.23      617.90     20.53 o 
  -6   6   5      174.98      168.68     16.18 o 
  -5   6   5       60.68       56.02      5.32 o 
  -4   6   5       28.30       22.24      2.88 o 
  -3   6   5      187.62      154.55      8.57 o 
  -2   6   5     1538.04     1692.47     22.51 o 
  -1   6   5      977.27      944.03     11.66 o 
   0   6   5      169.71      250.67      6.69 o 
   1   6   5      265.88      244.47      7.14 o 
   2   6   5      407.10      363.46      9.37 o 
   3   6   5       52.94       41.36      5.57 o 
   4   6   5     1852.73     1824.58     30.03 o 
   5   6   5        2.53        8.35      4.78 o 
   6   6   5       28.74       18.74      5.17 o 
   7   6   5     1913.18     1916.70     56.55 o 
  -9   7   5      316.32      345.20     19.67 o 
  -8   7   5       14.52       10.83      6.91 o 
  -7   7   5        2.64        3.92      5.30 o 
  -6   7   5       35.92       36.85      6.98 o 
  -5   7   5       16.47       19.53      5.65 o 
  -4   7   5        0.07        0.52      1.70 o 
  -3   7   5     2613.73     2584.98     28.73 o 
  -2   7   5        0.33       12.12      2.76 o 
  -1   7   5      981.10     1000.63     12.77 o 
   0   7   5     1162.98     1300.65     16.91 o 
   1   7   5       26.70       18.63      2.49 o 
   2   7   5        0.03        0.95      2.27 o 
   3   7   5       23.34       22.32      4.44 o 
   4   7   5      655.19      624.45     15.59 o 
   5   7   5        0.14        9.40      4.34 o 
   6   7   5      320.48      323.09     19.06 o 
   7   7   5      115.84      113.95      9.65 o 
  -9   8   5      206.34      233.72     17.55 o 
  -8   8   5       26.80       19.43      7.98 o 
  -7   8   5       24.55       24.32      7.18 o 
  -6   8   5      111.56      122.28     11.00 o 
  -5   8   5      991.43      861.21     36.15 o 
  -4   8   5      104.82       91.90     12.01 o 
  -3   8   5      627.98      609.28     13.51 o 
  -2   8   5      228.99      224.64      9.85 o 
  -1   8   5       64.62       80.08      4.06 o 
   0   8   5     1745.17     1583.92     16.46 o 
   1   8   5     1868.65     1868.77     18.63 o 
   2   8   5     1550.98     1529.09     18.68 o 
   3   8   5     1970.18     1950.15     28.50 o 
   4   8   5        4.53        7.52      4.76 o 
   5   8   5      424.26      406.95     14.62 o 
   6   8   5      322.46      318.01     13.06 o 
   7   8   5        6.29        8.73      5.43 o 
  -8   9   5       23.54       20.52      8.37 o 
  -7   9   5      633.82      697.53     50.62 o 
  -6   9   5       73.33       81.56     10.16 o 
  -5   9   5        0.55        7.48      4.27 o 
  -4   9   5     1384.79     1341.93     27.37 o 
  -3   9   5     1755.56     1553.74     24.61 o 
  -2   9   5     1423.96     1369.59     23.13 o 
  -1   9   5     1201.67     1136.75     15.31 o 
   0   9   5       67.04       61.85      4.10 o 
   1   9   5      250.76      230.86      7.74 o 
   2   9   5     5991.20     6020.30     51.94 o 
   3   9   5       10.12        7.97      3.93 o 
   4   9   5     2033.44     2006.95     34.92 o 
   5   9   5       16.58       12.25      5.49 o 
   6   9   5       18.30        6.40      5.21 o 
   7   9   5       49.83       34.37      7.46 o 
  -8  10   5       69.24       74.81     11.72 o 
  -7  10   5        9.54       10.07      6.91 o 
  -6  10   5      246.73      274.14     16.94 o 
  -5  10   5     2358.84     2381.33     40.33 o 
  -4  10   5      812.01      806.84     21.68 o 
  -3  10   5        1.16        2.55      3.73 o 
  -2  10   5        1.57        5.18      4.12 o 
  -1  10   5       21.14       11.21      3.11 o 
   0  10   5     6153.68     5916.08     46.97 o 
   1  10   5      845.35      793.55     12.59 o 
   2  10   5      412.59      379.96     10.94 o 
   3  10   5        6.33        7.02      4.64 o 
   4  10   5     1599.61     1634.23     34.47 o 
   5  10   5        0.06        3.60      4.77 o 
   6  10   5      143.57      160.19     10.79 o 
   7  10   5       15.78       13.42      6.75 o 
  -8  11   5      373.76      434.36     24.00 o 
  -7  11   5      241.71      232.71     17.77 o 
  -6  11   5      748.86      737.95     26.18 o 
  -5  11   5        6.36        8.81      8.73 o 
  -4  11   5      161.02      127.51     18.32 o 
  -3  11   5     1194.40     1133.70     23.91 o 
  -2  11   5     1809.14     1765.17     29.47 o 
  -1  11   5      398.90      421.50     13.92 o 
   0  11   5     1388.16     1383.94     23.78 o 
   1  11   5       84.07       73.64      5.72 o 
   2  11   5     1748.54     1768.44     28.80 o 
   3  11   5     1043.03     1041.73     26.61 o 
   4  11   5      256.47      231.95     15.02 o 
   5  11   5      202.02      193.16     12.91 o 
   6  11   5       67.78       66.46     10.22 o 
  -7  12   5        4.77        6.76      7.68 o 
  -6  12   5      196.05      213.83     17.02 o 
  -5  12   5      119.59      131.94     11.37 o 
  -4  12   5     2164.35     2077.78     45.36 o 
  -3  12   5       15.06       12.31      4.96 o 
  -2  12   5       20.25       13.00      5.34 o 
  -1  12   5     3454.29     3315.22     43.85 o 
   0  12   5      205.08      203.57     13.84 o 
   1  12   5     2554.61     2653.65     37.74 o 
   2  12   5      199.67      182.75     11.68 o 
   3  12   5       46.53       50.04      8.58 o 
   4  12   5      117.11       93.26     11.05 o 
   5  12   5      971.46     1041.56     29.75 o 
   6  12   5        1.73        7.38      5.93 o 
  -7  13   5        0.01       -3.54      7.91 o 
  -6  13   5       78.73       71.05      8.54 o 
  -5  13   5       34.81       33.54      8.09 o 
  -4  13   5       11.42        7.06      6.14 o 
  -3  13   5       85.92      118.44     10.08 o 
  -2  13   5     1032.22      961.83     24.22 o 
  -1  13   5      374.55      315.77     15.66 o 
   0  13   5      823.82      863.69     23.80 o 
   1  13   5     1262.83     1237.55     29.47 o 
   2  13   5       21.56       17.88      7.42 o 
   3  13   5      766.55      827.49     28.59 o 
   4  13   5       16.23       21.85      7.47 o 
   5  13   5      246.60      270.90     17.90 o 
  -6  14   5       21.58       25.60      8.87 o 
  -5  14   5       67.94       56.41      9.74 o 
  -4  14   5      348.02      341.17     15.62 o 
  -3  14   5      114.88      119.17     10.73 o 
  -2  14   5       12.42        6.33      5.87 o 
  -1  14   5       41.00       48.96      8.29 o 
   0  14   5      104.12      125.36     16.24 o 
   1  14   5      264.18      291.48     28.30 o 
   2  14   5      407.74      405.42     24.96 o 
   3  14   5       22.20       14.10      9.56 o 
   4  14   5       50.79       40.78     10.99 o 
   5  14   5      262.52      263.03     23.96 o 
  -6  15   5      274.77      290.09     26.76 o 
  -5  15   5      144.40      151.75     14.21 o 
  -4  15   5      895.40      913.07     46.34 o 
  -3  15   5       31.42       25.24      6.99 o 
  -2  15   5      136.21      123.88     12.97 o 
  -1  15   5       19.89        2.49      7.60 o 
   0  15   5       11.06        7.98      7.40 o 
   1  15   5      248.17      220.07     17.37 o 
   2  15   5      307.54      303.11     39.60 o 
   3  15   5       36.57       22.10     13.45 o 
   4  15   5      420.45      383.65     28.13 o 
  -5  16   5       35.57       36.87      9.12 o 
  -4  16   5      796.38      817.96     24.56 o 
  -3  16   5       52.73       30.79      8.92 o 
  -2  16   5      109.15       97.74     19.40 o 
  -1  16   5       79.68       70.32     13.19 o 
   0  16   5      315.70      328.93     21.03 o 
   1  16   5       51.16       35.16     10.09 o 
   2  16   5       23.43       15.88     10.68 o 
   3  16   5      506.65      519.43     39.15 o 
   4  16   5        0.02      -14.06     10.86 o 
  -4  17   5      160.08      163.68     15.40 o 
  -3  17   5       23.98       21.51      8.56 o 
  -2  17   5       52.22       80.55     14.51 o 
  -1  17   5      321.37      359.67     88.99 o 
   0  17   5       10.00       13.21      8.73 o 
   1  17   5       85.06       70.28     12.37 o 
   2  17   5       10.68       39.86     13.30 o 
   3  17   5       48.27       44.67     18.01 o 
  -3  18   5      493.28      437.13     35.44 o 
  -2  18   5       22.99       23.40     11.06 o 
  -1  18   5       99.63      161.85     24.09 o 
   0  18   5      469.11      488.39     34.55 o 
   1  18   5        0.67       -0.49      9.55 o 
  -9   0   6        0.47        6.86      7.64 o 
  -8   0   6       66.03       42.55      9.38 o 
  -7   0   6      201.24      199.32     12.55 o 
  -6   0   6        0.48       12.24      5.05 o 
  -5   0   6       18.35       15.03      3.97 o 
  -4   0   6      351.93      326.01     11.05 o 
  -3   0   6      418.81      401.14     11.05 o 
  -2   0   6     8302.77     8273.50    118.07 o 
  -1   0   6     5873.27     6183.24    109.73 o 
   0   0   6    25423.72    26469.71    429.54 o 
   1   0   6        7.70       34.77      7.28 o 
   2   0   6       36.19       38.55      5.50 o 
   3   0   6     3881.87     3820.29     57.31 o 
   4   0   6     3340.55     3166.40     52.20 o 
   5   0   6      199.47      209.44     14.21 o 
   6   0   6     1737.93     1724.16     44.61 o 
   7   0   6        1.18        1.12     11.05 o 
   8   0   6        7.25       -4.96     13.39 o 
  -9   1   6       15.36       13.13      5.66 o 
  -8   1   6      422.14      411.21     14.73 o 
  -7   1   6        0.11        2.51      3.27 o 
  -6   1   6      688.51      717.00     10.48 o 
  -5   1   6       41.34       38.46      3.65 o 
  -4   1   6     4033.74     4182.69     40.91 o 
  -3   1   6     2586.71     2515.02     26.29 o 
  -2   1   6     1450.76     1638.96     35.28 o 
  -1   1   6     1821.93     1972.03     25.02 o 
   0   1   6     3261.45     3056.07     44.40 o 
   1   1   6      422.14      361.07     12.43 o 
   2   1   6     6792.82     6604.76     53.40 o 
   3   1   6      357.46      328.21     14.68 o 
   4   1   6      988.79      981.39     18.57 o 
   5   1   6     1024.38      997.17     21.63 o 
   6   1   6      633.95      561.21     15.87 o 
   7   1   6      213.87      222.27     19.62 o 
   8   1   6       35.34       63.35     16.09 o 
  -9   2   6        1.24       14.84      8.66 o 
  -8   2   6       20.94       14.16      7.54 o 
  -7   2   6      550.26      560.61     19.69 o 
  -6   2   6     3659.21     3773.41     35.37 o 
  -5   2   6      550.70      591.76      9.85 o 
  -4   2   6     1785.68     2037.68     24.11 o 
  -3   2   6       14.19       40.00      2.18 o 
  -2   2   6       37.78       72.35      4.08 o 
  -1   2   6      360.99      257.90      7.34 o 
   0   2   6     2749.29     2767.10     33.22 o 
   1   2   6     6008.19     5999.16     64.15 o 
   2   2   6      206.73      260.85      5.99 o 
   3   2   6     2289.53     2219.45     24.24 o 
   4   2   6       85.76       70.50      6.56 o 
   5   2   6     1653.64     1672.20     29.71 o 
   6   2   6       20.09       12.86      4.83 o 
   7   2   6        5.61        9.06      9.73 o 
   8   2   6      251.70      268.41     25.07 o 
  -9   3   6      759.61      794.64     29.62 o 
  -8   3   6      977.22      951.24     31.21 o 
  -7   3   6      253.40      239.84     13.20 o 
  -6   3   6      374.42      371.85     11.61 o 
  -5   3   6     1137.70     1154.80     12.77 o 
  -4   3   6      138.16      150.97      5.32 o 
  -3   3   6     2212.70     2257.60     22.55 o 
  -2   3   6       32.39       25.96      2.88 o 
  -1   3   6      384.05      409.09      8.71 o 
   0   3   6      135.28      163.31      5.65 o 
   1   3   6     3177.34     3186.13     35.80 o 
   2   3   6      537.82      492.11      9.89 o 
   3   3   6     6290.40     6160.03     59.91 o 
   4   3   6      114.77      113.18      7.57 o 
   5   3   6        4.80        2.76      4.10 o 
   6   3   6      559.17      578.10     16.91 o 
   7   3   6        0.84        0.72      8.67 o 
   8   3   6       34.44       36.40     14.52 o 
  -9   4   6      275.79      283.41     20.40 o 
  -8   4   6        7.83        7.04      5.66 o 
  -7   4   6      196.29      150.47      9.68 o 
  -6   4   6      354.01      366.59     12.05 o 
  -5   4   6       96.15       81.17      3.85 o 
  -4   4   6       14.83       11.04      1.93 o 
  -3   4   6     3269.49     3322.54     32.35 o 
  -2   4   6      127.23      108.05      4.46 o 
  -1   4   6     4736.28     4693.06     38.25 o 
   0   4   6      279.69      302.28      7.22 o 
   1   4   6      199.18      197.78     10.00 o 
   2   4   6      431.57      467.18     12.39 o 
   3   4   6        8.64        8.83      3.29 o 
   4   4   6       17.93       11.32      4.43 o 
   5   4   6     1944.93     1882.19     35.73 o 
   6   4   6      143.52      132.31      9.73 o 
   7   4   6      303.92      301.49     24.45 o 
  -9   5   6        8.55        6.01      6.44 o 
  -8   5   6        8.62        9.21      5.65 o 
  -7   5   6      639.14      634.06     19.22 o 
  -6   5   6        4.77        7.35      4.46 o 
  -5   5   6     1162.66     1172.01     16.91 o 
  -4   5   6     1013.55      968.83     12.85 o 
  -3   5   6      232.13      256.81      6.88 o 
  -2   5   6        0.98        2.35      2.00 o 
  -1   5   6       50.54       21.18      2.57 o 
   0   5   6      386.86      363.10      8.90 o 
   1   5   6     3009.83     3196.61     34.64 o 
   2   5   6      254.24      284.49      9.08 o 
   3   5   6      389.94      450.29     13.84 o 
   4   5   6      534.35      552.17     25.74 o 
   5   5   6      888.57      851.14     21.62 o 
   6   5   6        7.87       12.84      4.90 o 
   7   5   6      162.94      169.38     26.90 o 
  -9   6   6      715.04      782.52     34.46 o 
  -8   6   6      211.64      259.85     18.13 o 
  -7   6   6     1366.67     1290.33     29.81 o 
  -6   6   6       14.21        9.58      5.04 o 
  -5   6   6      399.92      391.93     14.03 o 
  -4   6   6      678.80      651.58     12.14 o 
  -3   6   6      133.92      114.76      4.85 o 
  -2   6   6     2593.11     2611.63     29.51 o 
  -1   6   6       16.47       21.19      2.40 o 
   0   6   6      258.86      270.33     10.52 o 
   1   6   6      953.50      936.17     13.18 o 
   2   6   6      426.27      480.29     10.08 o 
   3   6   6       20.05       24.31      4.49 o 
   4   6   6       18.87       14.92      4.55 o 
   5   6   6      378.60      355.53     21.51 o 
   6   6   6      408.75      426.50     15.82 o 
   7   6   6        0.99        9.46      6.06 o 
  -9   7   6      842.79      850.00     40.00 o 
  -8   7   6      743.79      732.31     24.54 o 
  -7   7   6        1.47       -0.38      5.10 o 
  -6   7   6     1804.98     1823.22     39.38 o 
  -5   7   6      372.79      354.01     24.88 o 
  -4   7   6      643.58      704.09     14.98 o 
  -3   7   6     1470.45     1518.80     19.93 o 
  -2   7   6     3674.85     3737.44     39.99 o 
  -1   7   6     1342.32     1470.90     15.74 o 
   0   7   6        0.32        4.93      1.88 o 
   1   7   6      555.95      623.26     12.14 o 
   2   7   6       28.06       16.96      3.56 o 
   3   7   6     1245.00     1295.43     23.53 o 
   4   7   6      474.49      475.24     15.09 o 
   5   7   6      186.91      181.34     12.27 o 
   6   7   6      179.23      161.02     10.29 o 
   7   7   6      244.93      226.74     13.10 o 
  -9   8   6      119.09       93.87     12.36 o 
  -8   8   6      497.71      473.29     20.79 o 
  -7   8   6      292.29      308.07     17.70 o 
  -6   8   6        4.16       15.57      6.54 o 
  -5   8   6        9.08       11.07      7.32 o 
  -4   8   6     8037.85     7715.28     86.32 o 
  -3   8   6      844.45      838.71     19.33 o 
  -2   8   6       26.10       24.62      3.98 o 
  -1   8   6      692.66      706.22     10.29 o 
   0   8   6      235.85      237.93      6.53 o 
   1   8   6      280.82      264.79      7.17 o 
   2   8   6      195.55      204.47      7.73 o 
   3   8   6      261.18      212.64      9.94 o 
   4   8   6        0.08        9.83      5.30 o 
   5   8   6      925.91      933.84     25.47 o 
   6   8   6      244.16      243.84     12.54 o 
   7   8   6        2.79        5.70      5.96 o 
  -8   9   6       39.26       10.60      7.96 o 
  -7   9   6      118.66      105.55     11.77 o 
  -6   9   6     1860.01     1778.21     62.97 o 
  -5   9   6       42.61       17.34      6.39 o 
  -4   9   6      103.65      105.66      9.46 o 
  -3   9   6       33.69       29.72      4.70 o 
  -2   9   6      906.39      896.21     18.13 o 
  -1   9   6      138.67      147.83      5.44 o 
   0   9   6       17.32       20.60      2.76 o 
   1   9   6      247.97      246.54      7.00 o 
   2   9   6     1540.66     1683.02     22.90 o 
   3   9   6      187.66      174.42     10.35 o 
   4   9   6      149.11      132.77     11.19 o 
   5   9   6        6.16       10.51      5.30 o 
   6   9   6      315.28      308.48     14.28 o 
   7   9   6       59.81       50.46      8.72 o 
  -8  10   6       53.16       19.12      8.65 o 
  -7  10   6       95.63       61.07     10.33 o 
  -6  10   6        7.36       -1.68      6.42 o 
  -5  10   6      136.55      147.38      9.72 o 
  -4  10   6      292.20      283.31     22.47 o 
  -3  10   6        0.78        7.80      3.77 o 
  -2  10   6      364.90      368.20     12.65 o 
  -1  10   6     1498.03     1512.37     28.43 o 
   0  10   6     3261.30     3187.62     30.92 o 
   1  10   6       40.22       33.00      4.16 o 
   2  10   6        2.31        6.86      3.77 o 
   3  10   6       93.89       81.39      9.51 o 
   4  10   6      527.38      531.33     20.00 o 
   5  10   6        4.29        8.02      5.29 o 
   6  10   6       30.52       17.67      6.86 o 
  -8  11   6       17.31        3.12      8.50 o 
  -7  11   6      255.35      278.40     20.85 o 
  -6  11   6       78.28      107.96     15.21 o 
  -5  11   6       14.90       26.27      8.35 o 
  -4  11   6      141.77      153.38      9.62 o 
  -3  11   6        1.14        1.21      4.10 o 
  -2  11   6      999.11      939.30     20.53 o 
  -1  11   6       71.48       66.79      6.23 o 
   0  11   6      278.52      275.15     11.58 o 
   1  11   6     3160.43     3191.47     39.18 o 
   2  11   6      542.00      533.37     18.49 o 
   3  11   6       28.05       29.89      7.27 o 
   4  11   6       16.74       10.85      6.48 o 
   5  11   6      409.25      426.55     17.40 o 
   6  11   6       41.32       41.62      8.07 o 
  -7  12   6        2.39       -1.44      6.96 o 
  -6  12   6       23.35       22.02      9.12 o 
  -5  12   6       11.80       18.94      7.09 o 
  -4  12   6      371.02      358.94     19.85 o 
  -3  12   6      127.29      123.25     12.00 o 
  -2  12   6       25.07       30.84      6.22 o 
  -1  12   6      385.76      353.71     13.21 o 
   0  12   6       42.21       41.62      6.80 o 
   1  12   6      187.60      165.33     11.31 o 
   2  12   6      214.09      160.00     15.63 o 
   3  12   6       52.21       42.04      9.38 o 
   4  12   6      200.71      206.41     15.35 o 
   5  12   6       29.11       27.70      7.48 o 
   6  12   6        2.48        3.10      5.99 o 
  -7  13   6      522.18      579.81     29.88 o 
  -6  13   6       16.16        4.20      8.29 o 
  -5  13   6      958.53      924.60     26.26 o 
  -4  13   6       10.18        6.09      5.09 o 
  -3  13   6       26.77       36.67      6.82 o 
  -2  13   6      138.53       97.87      9.55 o 
  -1  13   6     1092.98      984.51     25.47 o 
   0  13   6        5.36        8.74      5.92 o 
   1  13   6       40.21       42.75      8.19 o 
   2  13   6       69.48       69.43     10.89 o 
   3  13   6       19.73       17.18      8.17 o 
   4  13   6        0.72        2.66      7.53 o 
   5  13   6      307.94      341.36     20.13 o 
  -6  14   6      190.16      226.30     19.26 o 
  -5  14   6      624.13      663.38     23.49 o 
  -4  14   6       83.83       92.89      9.57 o 
  -3  14   6     1644.24     1617.06     40.44 o 
  -2  14   6      441.48      403.92     17.55 o 
  -1  14   6       73.77       95.15     11.82 o 
   0  14   6      380.37      351.05     19.65 o 
   1  14   6       74.71       86.85     19.33 o 
   2  14   6        2.16       17.25     13.66 o 
   3  14   6        4.10        0.97      8.88 o 
   4  14   6      438.57      461.94     25.28 o 
   5  14   6      170.29      194.64     40.23 o 
  -6  15   6       19.85       40.78      7.83 o 
  -5  15   6      810.81      910.36     28.56 o 
  -4  15   6       29.20       25.77     10.27 o 
  -3  15   6       78.55       75.74     15.60 o 
  -2  15   6      157.83      140.47     13.46 o 
  -1  15   6       98.94       98.48     33.47 o 
   0  15   6      101.27       88.95     12.14 o 
   1  15   6       51.79       43.13      9.14 o 
   2  15   6      410.16      399.74     26.30 o 
   3  15   6      135.48      197.03     26.85 o 
   4  15   6        4.08       12.78     11.43 o 
  -5  16   6       63.26       58.07     20.20 o 
  -4  16   6      387.19      433.58     18.77 o 
  -3  16   6      225.90      237.02     21.80 o 
  -2  16   6       58.56       68.90     12.93 o 
  -1  16   6        6.55       -2.01      9.83 o 
   0  16   6        7.13       20.21      8.57 o 
   1  16   6        4.88       -2.46      7.58 o 
   2  16   6       22.34       21.58     15.61 o 
   3  16   6       34.73        6.66     14.04 o 
  -4  17   6      109.47      108.51     11.85 o 
  -3  17   6       17.29       13.05      8.04 o 
  -2  17   6      162.33      212.02     20.53 o 
  -1  17   6        6.22       12.14     11.83 o 
   0  17   6      272.25      270.26     20.76 o 
   1  17   6        4.79        3.78      9.27 o 
   2  17   6       69.14       50.25     15.37 o 
  -3  18   6        0.44      -10.06      8.59 o 
  -2  18   6      774.35      860.80     36.38 o 
  -1  18   6       16.27       51.28     22.70 o 
   0  18   6       49.59       43.61     12.03 o 
   1  18   6        2.66        9.73     10.73 o 
  -9   1   7      270.36      246.48     18.22 o 
  -8   1   7      677.93      689.63     17.78 o 
  -7   1   7       55.44       54.08      5.20 o 
  -6   1   7     1407.61     1450.77     21.19 o 
  -5   1   7        0.00        4.24      2.50 o 
  -4   1   7      548.86      536.48     11.78 o 
  -3   1   7      164.14      203.34      4.52 o 
  -2   1   7     2958.47     2933.41     28.62 o 
  -1   1   7        8.64       13.33      3.91 o 
   0   1   7     1798.14     1865.84     32.03 o 
   1   1   7      377.86      435.97     19.44 o 
   2   1   7        7.54        7.30      2.25 o 
   3   1   7     1359.89     1400.00     23.90 o 
   4   1   7      424.07      425.02     14.86 o 
   5   1   7       64.77       65.73      7.40 o 
   6   1   7      412.79      441.00     16.01 o 
   7   1   7      109.77       97.20      8.73 o 
  -9   2   7        1.28       12.20      7.72 o 
  -8   2   7      545.08      563.14     50.11 o 
  -7   2   7      377.72      354.37     11.45 o 
  -6   2   7     4866.23     4905.95     45.55 o 
  -5   2   7      161.31      170.84      5.65 o 
  -4   2   7      164.93      130.08      5.01 o 
  -3   2   7     1328.98     1464.20     16.08 o 
  -2   2   7      116.87      101.76      3.50 o 
  -1   2   7      378.35      472.26      8.60 o 
   0   2   7     5158.93     5156.07     56.56 o 
   1   2   7    11028.60    11945.44    119.64 o 
   2   2   7      518.63      588.26     10.07 o 
   3   2   7      677.86      724.09     13.51 o 
   4   2   7       72.71       64.92      6.94 o 
   5   2   7     1108.07     1055.55     23.67 o 
   6   2   7       51.79       32.87      6.00 o 
   7   2   7       65.97       65.64      8.29 o 
  -9   3   7      390.59      410.78     28.63 o 
  -8   3   7      323.36      347.21     17.15 o 
  -7   3   7       95.07       83.23      7.59 o 
  -6   3   7      340.51      339.24      8.16 o 
  -5   3   7     1584.06     1506.68     14.52 o 
  -4   3   7      571.43      634.07      9.28 o 
  -3   3   7        4.05        3.08      1.49 o 
  -2   3   7     3807.35     3652.91     30.01 o 
  -1   3   7     3235.73     3195.71     26.70 o 
   0   3   7      131.30      178.49      6.41 o 
   1   3   7     3660.23     3717.80     44.59 o 
   2   3   7       24.97       15.39      2.40 o 
   3   3   7     2147.42     2279.10     27.91 o 
   4   3   7      202.23      229.39     11.79 o 
   5   3   7       82.30       75.76      8.05 o 
   6   3   7      120.12      134.67     10.00 o 
   7   3   7      369.22      343.25     15.79 o 
  -9   4   7      204.46      225.59     14.05 o 
  -8   4   7      183.19      178.62     20.16 o 
  -7   4   7       62.59       59.29      8.42 o 
  -6   4   7      349.41      326.66      9.86 o 
  -5   4   7     2942.26     2907.33     26.06 o 
  -4   4   7      895.05      878.62     17.25 o 
  -3   4   7     6298.07     6159.09     54.83 o 
  -2   4   7      347.66      354.24      6.82 o 
  -1   4   7     1044.48      992.62     11.80 o 
   0   4   7     1176.64     1086.01     16.72 o 
   1   4   7     2213.18     2259.79     31.47 o 
   2   4   7        6.89        5.19      2.71 o 
   3   4   7        1.68        5.43      3.19 o 
   4   4   7      298.48      291.62     13.16 o 
   5   4   7      272.41      251.43     17.71 o 
   6   4   7        4.62        4.92      4.83 o 
   7   4   7        2.97        2.75      5.98 o 
  -9   5   7      673.24      691.74     31.31 o 
  -8   5   7      133.62      134.22     17.27 o 
  -7   5   7     2369.76     2256.51     47.98 o 
  -6   5   7       10.46       11.48      4.63 o 
  -5   5   7     1623.84     1754.65     20.91 o 
  -4   5   7       83.10       85.45      5.35 o 
  -3   5   7     1632.08     1597.85     19.87 o 
  -2   5   7     1980.31     1891.15     23.03 o 
  -1   5   7     3943.66     3917.88     35.22 o 
   0   5   7     2084.03     2157.90     43.11 o 
   1   5   7        4.80        9.68      2.39 o 
   2   5   7     1237.31     1304.55     19.91 o 
   3   5   7      113.95      106.79      8.20 o 
   4   5   7      476.11      487.16     16.39 o 
   5   5   7       90.82       67.61      8.00 o 
   6   5   7        4.34       13.65      5.63 o 
   7   5   7       10.80        8.41      6.76 o 
  -9   6   7      120.55      107.07     11.65 o 
  -8   6   7      196.42      163.90     19.01 o 
  -7   6   7       25.93       18.56      5.92 o 
  -6   6   7      130.43      123.80      9.91 o 
  -5   6   7     2155.52     2177.73     37.22 o 
  -4   6   7       86.72       75.18      4.85 o 
  -3   6   7     2743.56     2628.69     26.73 o 
  -2   6   7        3.82        1.58      2.14 o 
  -1   6   7      552.71      656.74     10.48 o 
   0   6   7      580.48      622.24     10.63 o 
   1   6   7     1301.15     1325.86     16.76 o 
   2   6   7      108.35       99.09      6.51 o 
   3   6   7      697.55      704.73     16.96 o 
   4   6   7      107.45       88.86      8.64 o 
   5   6   7      509.40      488.23     23.14 o 
   6   6   7      157.64      155.67     11.33 o 
   7   6   7      160.88      128.75     12.18 o 
  -9   7   7        0.87        7.17      6.71 o 
  -8   7   7      301.42      354.48     17.41 o 
  -7   7   7      236.32      230.32     16.30 o 
  -6   7   7        4.62        7.72      5.20 o 
  -5   7   7       74.54      100.64     10.04 o 
  -4   7   7       70.59       74.34      6.16 o 
  -3   7   7      374.40      358.73      9.81 o 
  -2   7   7     1632.61     1532.11     21.71 o 
  -1   7   7      431.27      396.35      7.28 o 
   0   7   7      538.10      530.04      9.55 o 
   1   7   7       38.94       32.93      3.48 o 
   2   7   7        0.02        1.17      2.72 o 
   3   7   7      133.06       97.12      7.78 o 
   4   7   7       31.31       35.01      6.14 o 
   5   7   7      280.02      272.76     13.29 o 
   6   7   7      110.33      110.57     12.65 o 
   7   7   7      147.41      144.18     11.94 o 
  -9   8   7      108.03      112.70     16.05 o 
  -8   8   7      192.41      179.27     14.04 o 
  -7   8   7       16.46       12.19      8.03 o 
  -6   8   7      486.47      499.91     20.10 o 
  -5   8   7      379.17      380.91     16.87 o 
  -4   8   7      833.49      785.14     17.47 o 
  -3   8   7     1349.24     1337.38     21.50 o 
  -2   8   7     1190.84     1238.59     21.04 o 
  -1   8   7      117.15      125.84      4.60 o 
   0   8   7      138.63      160.34      7.46 o 
   1   8   7     1224.35     1142.61     14.80 o 
   2   8   7      440.84      450.24     14.81 o 
   3   8   7       19.53       22.16      7.56 o 
   4   8   7      643.73      664.80     20.99 o 
   5   8   7      177.24      140.78     10.62 o 
   6   8   7        0.11        0.73      5.19 o 
   7   8   7      450.06      437.25     18.93 o 
  -8   9   7      731.30      779.45     26.86 o 
  -7   9   7       14.61       16.14      7.84 o 
  -6   9   7       56.96       46.50      8.63 o 
  -5   9   7      241.66      267.18     24.12 o 
  -4   9   7      142.90      163.44      9.97 o 
  -3   9   7       45.67       38.20      5.19 o 
  -2   9   7      594.76      493.89     13.40 o 
  -1   9   7      169.72      138.56      7.52 o 
   0   9   7     2865.67     2804.06     26.64 o 
   1   9   7      639.17      544.95     10.82 o 
   2   9   7     2625.84     2741.45     35.90 o 
   3   9   7      302.39      299.70     16.73 o 
   4   9   7      110.89       98.10     17.93 o 
   5   9   7     1277.15     1318.74     30.27 o 
   6   9   7      528.41      513.97     18.51 o 
  -8  10   7       69.48       47.59     10.35 o 
  -7  10   7      361.45      383.78     31.01 o 
  -6  10   7      732.73      686.90     25.81 o 
  -5  10   7        0.09        9.86      4.27 o 
  -4  10   7      460.25      454.99     17.93 o 
  -3  10   7      267.76      286.38     11.91 o 
  -2  10   7     1394.20     1367.94     34.82 o 
  -1  10   7        7.67        9.86      3.85 o 
   0  10   7       89.34      106.79      6.20 o 
   1  10   7       73.93       49.28      4.76 o 
   2  10   7      364.58      386.71     19.19 o 
   3  10   7       96.86      121.61     11.13 o 
   4  10   7     1274.81     1322.32     31.91 o 
   5  10   7       23.80       23.76      6.64 o 
   6  10   7       15.01       11.79      6.31 o 
  -8  11   7       73.19       60.56     11.58 o 
  -7  11   7       15.46       18.56      8.13 o 
  -6  11   7       69.25       56.59     10.92 o 
  -5  11   7      486.43      472.70     33.23 o 
  -4  11   7      303.87      328.23     17.41 o 
  -3  11   7       83.14       66.17      7.69 o 
  -2  11   7     1647.40     1745.06     38.01 o 
  -1  11   7       29.60       28.51      5.25 o 
   0  11   7     1448.75     1411.69     25.76 o 
   1  11   7     1146.86     1191.29     26.74 o 
   2  11   7      236.65      190.74     12.01 o 
   3  11   7      158.35      158.78     13.13 o 
   4  11   7      345.62      392.85     18.89 o 
   5  11   7      116.77      137.90     11.53 o 
   6  11   7      412.46      423.07     17.65 o 
  -7  12   7      466.10      507.56     24.86 o 
  -6  12   7        9.80       20.59      9.75 o 
  -5  12   7      249.25      276.80     27.49 o 
  -4  12   7      256.56      271.79     12.32 o 
  -3  12   7      228.39      240.48     15.22 o 
  -2  12   7      292.32      254.92     13.21 o 
  -1  12   7     1641.20     1676.99     31.06 o 
   0  12   7      192.07      202.75     18.32 o 
   1  12   7      394.94      377.36     19.40 o 
   2  12   7      317.37      338.64     19.37 o 
   3  12   7     1190.16     1246.48     35.48 o 
   4  12   7      220.56      221.96     26.23 o 
   5  12   7     1766.99     1833.40     46.15 o 
  -7  13   7       14.88       17.78      9.69 o 
  -6  13   7       73.62       59.44     12.38 o 
  -5  13   7       12.19       19.41      6.97 o 
  -4  13   7        2.11        4.99      4.62 o 
  -3  13   7        2.26        0.21      4.69 o 
  -2  13   7       10.90       13.43      5.57 o 
  -1  13   7      651.21      650.31     20.74 o 
   0  13   7       14.39        1.46      6.91 o 
   1  13   7     2350.97     2426.27     44.45 o 
   2  13   7       18.50        3.34     10.23 o 
   3  13   7      496.33      467.11     27.92 o 
   4  13   7      181.07      165.89     25.48 o 
   5  13   7      105.12       98.02     11.98 o 
  -6  14   7        1.00       11.56      9.66 o 
  -5  14   7       26.31       38.47      8.55 o 
  -4  14   7      349.52      373.05     15.76 o 
  -3  14   7      236.79      260.56     20.58 o 
  -2  14   7       58.67       42.06      7.86 o 
  -1  14   7        0.00       -7.09      4.85 o 
   0  14   7       17.96       24.41      7.72 o 
   1  14   7       34.00       44.04      8.93 o 
   2  14   7        4.73       -3.24     10.97 o 
   3  14   7      134.51      106.90     16.50 o 
   4  14   7      448.59      449.38     34.09 o 
  -6  15   7      362.21      348.02     14.64 o 
  -5  15   7        5.52       10.10     10.06 o 
  -4  15   7      135.18      172.50     21.99 o 
  -3  15   7      115.79      120.40     11.45 o 
  -2  15   7      109.44      114.12     12.80 o 
  -1  15   7      196.34      223.60     19.63 o 
   0  15   7      295.93      328.75     38.17 o 
   1  15   7      217.83      229.69     16.38 o 
   2  15   7       81.00       60.74     17.83 o 
   3  15   7        0.15       19.14     13.97 o 
   4  15   7       96.26       94.29     19.70 o 
  -5  16   7       75.24       78.70     11.75 o 
  -4  16   7      601.33      614.00     21.53 o 
  -3  16   7       21.01       24.39      8.51 o 
  -2  16   7      530.19      581.33     36.62 o 
  -1  16   7      748.83      760.79     38.03 o 
   0  16   7       31.95       36.87     10.40 o 
   1  16   7       64.45       49.58     11.18 o 
   2  16   7      542.95      524.41    114.97 o 
   3  16   7       13.77       16.82     14.19 o 
  -4  17   7       30.11       55.60      9.72 o 
  -3  17   7      378.51      431.16     27.97 o 
  -2  17   7       40.98       18.35      9.54 o 
  -1  17   7      253.39      214.79     36.14 o 
   0  17   7      440.90      473.35     25.95 o 
   1  17   7       83.95       56.99     12.10 o 
   2  17   7      266.78      305.10     34.45 o 
  -2  18   7        4.13       17.47     10.48 o 
  -1  18   7       24.36       34.97     15.22 o 
   0  18   7      449.77      507.43     27.54 o 
  -9   0   8      610.82      615.97     30.33 o 
  -8   0   8     1732.04     1807.22     51.73 o 
  -7   0   8      180.23      198.04     16.48 o 
  -6   0   8     2696.16     2807.15     58.70 o 
  -5   0   8     1161.70     1314.62     37.81 o 
  -4   0   8      271.63      275.15     11.55 o 
  -3   0   8     2214.42     1894.88     26.84 o 
  -2   0   8       29.68       32.10      3.18 o 
  -1   0   8     1051.84     1215.25     21.48 o 
   0   0   8     1400.17     1542.45     32.24 o 
   1   0   8     2503.29     2477.52     47.73 o 
   2   0   8       26.98       21.31      5.23 o 
   3   0   8        3.21       -0.66      4.28 o 
   4   0   8     1107.47     1189.75     38.48 o 
   5   0   8        4.98        6.11      7.02 o 
   6   0   8      477.56      399.42     42.27 o 
   7   0   8      488.20      502.99     22.38 o 
 -10   1   8      939.37      997.20     36.81 o 
  -9   1   8        8.23       12.41      8.00 o 
  -8   1   8      314.91      315.60     15.19 o 
  -7   1   8      471.86      497.59     15.21 o 
  -6   1   8     1743.79     1755.94     26.55 o 
  -5   1   8     2020.69     2016.08     27.63 o 
  -4   1   8     2496.04     2558.04     28.86 o 
  -3   1   8     1227.95     1469.20     16.51 o 
  -2   1   8      443.85      474.05      7.33 o 
  -1   1   8      882.40      945.19     13.56 o 
   0   1   8      111.73      101.84      6.58 o 
   1   1   8     1743.23     1801.77     27.19 o 
   2   1   8     1040.62     1203.80     17.22 o 
   3   1   8      726.46      704.85     16.75 o 
   4   1   8      158.04      139.67     10.54 o 
   5   1   8      759.62      835.47     30.12 o 
   6   1   8      196.97      200.20     12.54 o 
   7   1   8      189.39      185.78     18.17 o 
  -9   2   8      633.01      694.19     27.98 o 
  -8   2   8        7.12        6.62      5.66 o 
  -7   2   8      791.28      826.52     23.06 o 
  -6   2   8      534.85      563.33     11.69 o 
  -5   2   8       92.30       92.08      4.68 o 
  -4   2   8     3612.42     3928.20     28.79 o 
  -3   2   8      715.77      795.03     11.09 o 
  -2   2   8       91.76       53.54      3.91 o 
  -1   2   8      938.38     1010.59     12.50 o 
   0   2   8      157.07      171.98      7.64 o 
   1   2   8       14.20       -1.61      1.87 o 
   2   2   8      650.95      602.48     10.20 o 
   3   2   8      152.70      131.95      8.37 o 
   4   2   8      166.12      168.29     10.53 o 
   5   2   8       72.80       50.49      7.08 o 
   6   2   8      835.96      834.29     25.67 o 
   7   2   8      142.62      152.66      9.92 o 
  -9   3   8      846.70      917.14     23.73 o 
  -8   3   8        1.16        2.86      4.37 o 
  -7   3   8       72.60       84.13      6.83 o 
  -6   3   8      510.30      553.18     10.26 o 
  -5   3   8       49.29       55.96      3.25 o 
  -4   3   8      859.01      709.34     10.59 o 
  -3   3   8     1455.07     1479.80     19.19 o 
  -2   3   8      149.93      171.83      4.59 o 
  -1   3   8      300.38      293.05      6.49 o 
   0   3   8      201.63      183.14      6.45 o 
   1   3   8      298.11      248.24      8.40 o 
   2   3   8      145.11      116.34      5.04 o 
   3   3   8       42.13       15.89      4.25 o 
   4   3   8     2009.78     2033.09     40.63 o 
   5   3   8        0.06        2.57      4.53 o 
   6   3   8       20.28       14.33      6.59 o 
   7   3   8      287.07      266.63     12.17 o 
  -9   4   8      109.93       97.28     20.85 o 
  -8   4   8      227.19      181.83     10.68 o 
  -7   4   8      695.96      660.24     16.26 o 
  -6   4   8      780.01      725.65     15.76 o 
  -5   4   8     1686.06     1731.33     18.67 o 
  -4   4   8      552.99      611.13     11.02 o 
  -3   4   8     3455.84     3649.43     31.99 o 
  -2   4   8     2251.13     2233.47     21.24 o 
  -1   4   8     3171.89     3275.01     29.52 o 
   0   4   8     1037.36      918.65     13.00 o 
   1   4   8      553.49      539.96     10.08 o 
   2   4   8      715.28      691.35     12.32 o 
   3   4   8      926.22      901.15     18.86 o 
   4   4   8      364.94      347.75     14.77 o 
   5   4   8       51.20       48.82      7.48 o 
   6   4   8     1112.81     1134.88     26.90 o 
   7   4   8       99.64       80.51     12.42 o 
  -9   5   8       62.35       37.63      7.76 o 
  -8   5   8       12.73       12.54      5.53 o 
  -7   5   8      458.41      450.39     16.53 o 
  -6   5   8       85.66       81.20      6.61 o 
  -5   5   8        6.45        1.06      2.94 o 
  -4   5   8      571.73      577.51     10.65 o 
  -3   5   8     1067.44     1054.48     15.40 o 
  -2   5   8     1031.35      896.64     11.70 o 
  -1   5   8      924.57      973.54     13.00 o 
   0   5   8       26.22       14.74      2.34 o 
   1   5   8      266.54      280.22      9.07 o 
   2   5   8      866.50      837.02     15.33 o 
   3   5   8     1023.11     1061.05     20.99 o 
   4   5   8     1176.32     1186.97     30.80 o 
   5   5   8       20.98       14.74      6.85 o 
   6   5   8      208.15      222.30     17.06 o 
   7   5   8       23.41        9.69      5.56 o 
  -9   6   8      214.38      230.27     14.81 o 
  -8   6   8        9.45       20.21      6.52 o 
  -7   6   8      342.96      303.87     18.13 o 
  -6   6   8      417.38      412.54     14.44 o 
  -5   6   8        1.62        6.47      7.01 o 
  -4   6   8     1364.41     1331.18     24.29 o 
  -3   6   8      119.33      127.21      5.22 o 
  -2   6   8        2.71        3.48      2.39 o 
  -1   6   8      703.34      712.17     11.00 o 
   0   6   8     1424.52     1213.09     17.09 o 
   1   6   8     1613.75     1567.81     19.07 o 
   2   6   8       98.90      102.58      6.51 o 
   3   6   8     1033.44     1010.15     21.09 o 
   4   6   8      123.71      110.87     10.11 o 
   5   6   8      528.33      492.13     18.32 o 
   6   6   8        3.49       -2.70      5.25 o 
   7   6   8      101.66      116.50     18.28 o 
  -9   7   8      555.48      559.65     22.32 o 
  -8   7   8      583.37      573.24     23.73 o 
  -7   7   8      227.75      202.81     13.67 o 
  -6   7   8      614.20      654.03     21.39 o 
  -5   7   8       21.13       23.55      6.36 o 
  -4   7   8      437.06      406.73     10.74 o 
  -3   7   8      743.03      737.24     14.30 o 
  -2   7   8     2612.15     2535.73     30.80 o 
  -1   7   8      498.65      500.06      9.32 o 
   0   7   8        3.92        7.10      2.27 o 
   1   7   8     2724.32     2709.06     30.09 o 
   2   7   8      145.26      116.85      7.17 o 
   3   7   8     1803.81     1753.08     33.85 o 
   4   7   8        1.79       -0.60      4.17 o 
   5   7   8        0.78       -1.87      4.39 o 
   6   7   8       34.11       18.01      6.22 o 
   7   7   8      210.71      196.46     18.44 o 
  -9   8   8        4.03       10.77      7.51 o 
  -8   8   8       15.92        9.78      6.59 o 
  -7   8   8      243.26      248.16     22.90 o 
  -6   8   8      555.17      545.79     21.01 o 
  -5   8   8       14.15        7.46      5.84 o 
  -4   8   8     1207.16     1150.89     23.24 o 
  -3   8   8       58.57       53.18      7.62 o 
  -2   8   8      289.64      300.12     10.31 o 
  -1   8   8     1627.60     1583.70     18.40 o 
   0   8   8      244.03      225.25      7.04 o 
   1   8   8      662.37      593.51     14.31 o 
   2   8   8      373.78      384.19     11.70 o 
   3   8   8     1060.14     1012.41     27.80 o 
   4   8   8        4.42        7.68      5.12 o 
   5   8   8      268.14      267.93     14.12 o 
   6   8   8      269.81      235.18     14.13 o 
  -8   9   8       15.21       12.00      7.80 o 
  -7   9   8      147.14      137.54     18.30 o 
  -6   9   8       71.83      102.21     11.63 o 
  -5   9   8        0.33        2.02      5.32 o 
  -4   9   8       99.41       89.38     11.53 o 
  -3   9   8     1140.25     1051.97     19.74 o 
  -2   9   8      552.77      555.86     14.46 o 
  -1   9   8     1707.91     1798.06     22.97 o 
   0   9   8      202.20      199.06     10.93 o 
   1   9   8     1374.51     1385.85     19.16 o 
   2   9   8     1407.95     1426.16     24.47 o 
   3   9   8      278.61      234.91     14.10 o 
   4   9   8       30.31       19.70      6.62 o 
   5   9   8       37.49       28.95      7.89 o 
   6   9   8       20.62       28.63      7.51 o 
  -8  10   8       44.52       40.51      9.32 o 
  -7  10   8        0.10        5.90      8.32 o 
  -6  10   8      326.37      303.80     18.56 o 
  -5  10   8      397.26      442.53     13.28 o 
  -4  10   8      280.57      262.61     14.04 o 
  -3  10   8     1567.36     1506.49     27.15 o 
  -2  10   8     1456.31     1415.27     28.13 o 
  -1  10   8     1522.57     1420.43     24.06 o 
   0  10   8       75.70       59.83      5.92 o 
   1  10   8        0.51        3.57      3.67 o 
   2  10   8      213.40      207.14     11.22 o 
   3  10   8        1.44        0.71      6.28 o 
   4  10   8      242.78      244.58     15.78 o 
   5  10   8      148.17      126.32     12.21 o 
   6  10   8      392.96      409.76     17.66 o 
  -8  11   8        2.35       11.72      7.97 o 
  -7  11   8      341.83      455.55     24.53 o 
  -6  11   8      271.68      291.25     19.13 o 
  -5  11   8      221.23      207.33     11.95 o 
  -4  11   8        5.65       17.15      4.64 o 
  -3  11   8      105.64       90.59      8.27 o 
  -2  11   8      859.43      808.53     20.51 o 
  -1  11   8     2524.37     2427.06     36.84 o 
   0  11   8      665.24      690.35     18.54 o 
   1  11   8      569.31      552.19     17.20 o 
   2  11   8        0.13        4.94      6.53 o 
   3  11   8       60.18       67.97     11.16 o 
   4  11   8      161.62      161.21     14.14 o 
   5  11   8       62.29       62.25      9.52 o 
  -7  12   8       21.92        8.93      8.78 o 
  -6  12   8       11.84       11.61      7.85 o 
  -5  12   8        0.16        0.28      4.85 o 
  -4  12   8        1.30        4.12      4.66 o 
  -3  12   8       10.09        0.74      4.54 o 
  -2  12   8       52.75       41.02      6.85 o 
  -1  12   8      287.03      282.20     22.31 o 
   0  12   8      241.65      220.88     15.39 o 
   1  12   8        4.20        3.96      5.90 o 
   2  12   8        0.18       -1.06      6.77 o 
   3  12   8       89.42       99.79     15.31 o 
   4  12   8      366.99      348.36     38.86 o 
   5  12   8       52.19       41.50     12.26 o 
  -7  13   8      852.61      854.71     49.79 o 
  -6  13   8        0.02        3.49      8.01 o 
  -5  13   8       82.91       93.20     10.35 o 
  -4  13   8       10.84       12.12      5.46 o 
  -3  13   8       56.24       58.53      7.98 o 
  -2  13   8       48.78       48.80      7.74 o 
  -1  13   8     1490.59     1449.83     50.46 o 
   0  13   8        0.50        0.73      6.42 o 
   1  13   8       46.24       30.87      7.82 o 
   2  13   8      464.11      496.65     28.19 o 
   3  13   8       32.61       24.76     11.65 o 
   4  13   8       18.78       16.74     10.88 o 
   5  13   8      120.57      126.61     13.50 o 
  -6  14   8       32.77       18.13     10.27 o 
  -5  14   8     2041.21     2067.86     42.83 o 
  -4  14   8        0.01       -1.68      4.86 o 
  -3  14   8      774.67      767.95     22.50 o 
  -2  14   8      431.41      428.70     18.18 o 
  -1  14   8      146.94      188.62     15.34 o 
   0  14   8      769.62      790.86     27.48 o 
   1  14   8      692.40      719.30     24.07 o 
   2  14   8        5.40       32.06     14.10 o 
   3  14   8       21.67       17.43     14.01 o 
   4  14   8      541.36      621.09     45.19 o 
  -6  15   8        0.04       -3.67      9.06 o 
  -5  15   8       17.12       28.78     10.00 o 
  -4  15   8       10.92       13.42      6.11 o 
  -3  15   8      355.98      369.55     17.55 o 
  -2  15   8      672.89      679.47     36.20 o 
  -1  15   8      500.47      523.44     27.49 o 
   0  15   8      321.21      301.87     20.09 o 
   1  15   8        0.69        4.94      7.13 o 
   2  15   8      376.88      373.92     34.13 o 
   3  15   8      495.35      693.18     88.28 o 
  -5  16   8       55.60       52.34     16.05 o 
  -4  16   8      319.52      283.65     16.03 o 
  -3  16   8        2.08        2.32      6.86 o 
  -2  16   8        0.00       13.90      7.89 o 
  -1  16   8      224.95      196.50     23.38 o 
   0  16   8      323.18      340.79     23.16 o 
   1  16   8      271.98      328.64     19.98 o 
   2  16   8       22.00       17.47     15.09 o 
   3  16   8        0.47       14.41     14.58 o 
  -4  17   8      229.95      283.96     16.72 o 
  -3  17   8      315.60      381.08     21.54 o 
  -2  17   8      225.16      207.04     20.13 o 
  -1  17   8        2.48        3.48     11.45 o 
   0  17   8      201.21      214.75     19.66 o 
   1  17   8      188.02      249.14     20.93 o 
  -2  18   8      334.34      365.35     30.53 o 
  -1  18   8      286.49      314.22     30.89 o 
 -10   1   9       94.10      131.26     15.54 o 
  -9   1   9      221.48      242.78     22.52 o 
  -8   1   9      121.12      140.28     41.29 o 
  -7   1   9        0.35        0.72      4.21 o 
  -6   1   9      617.41      593.09     15.69 o 
  -5   1   9        0.20        1.89      2.63 o 
  -4   1   9      224.51      279.12      7.08 o 
  -3   1   9      212.33      241.72      6.25 o 
  -2   1   9     4588.19     4825.80     39.01 o 
  -1   1   9     1322.71     1451.02     17.22 o 
   0   1   9     2960.23     3039.04     32.11 o 
   1   1   9      372.45      328.90      9.23 o 
   2   1   9      306.62      302.83      8.65 o 
   3   1   9        2.70        0.93      3.44 o 
   4   1   9      106.05      113.16     16.45 o 
   5   1   9      111.19       95.12     11.88 o 
   6   1   9      259.30      212.77     14.47 o 
   7   1   9      151.14      129.39     10.38 o 
  -9   2   9       34.93       43.31     11.09 o 
  -8   2   9       21.93       13.87      5.54 o 
  -7   2   9       87.98       92.98     10.55 o 
  -6   2   9       22.86       29.05      3.08 o 
  -5   2   9      768.89      775.16     13.85 o 
  -4   2   9     3268.38     3328.17     30.93 o 
  -3   2   9      584.56      556.37     10.08 o 
  -2   2   9      160.21      154.53      4.88 o 
  -1   2   9      943.67      986.95     12.98 o 
   0   2   9     1694.60     1755.65     19.66 o 
   1   2   9       89.98       62.60      4.84 o 
   2   2   9      384.23      364.97      8.53 o 
   3   2   9     2738.87     2616.41     38.29 o 
   4   2   9       79.02       89.43     11.04 o 
   5   2   9       47.27       40.28      7.35 o 
   6   2   9        0.83        1.46      5.61 o 
   7   2   9      287.52      280.07     23.26 o 
  -9   3   9      282.89      314.02     13.73 o 
  -8   3   9      251.33      237.37     10.15 o 
  -7   3   9      114.45      122.64      6.59 o 
  -6   3   9     1216.71     1161.31     19.86 o 
  -5   3   9     1919.53     2005.64     19.17 o 
  -4   3   9      325.12      337.69      7.20 o 
  -3   3   9     2579.08     2709.02     27.08 o 
  -2   3   9      816.53      753.60     10.51 o 
  -1   3   9     5325.72     5674.52     46.44 o 
   0   3   9       92.93      109.70      4.98 o 
   1   3   9      759.31      704.16     12.68 o 
   2   3   9        1.25        3.07      2.37 o 
   3   3   9     3094.65     3124.53     59.02 o 
   4   3   9       28.86       29.01      8.23 o 
   5   3   9      534.70      510.56     19.73 o 
   6   3   9      295.18      338.36     23.97 o 
   7   3   9      249.16      270.76     16.39 o 
  -9   4   9       29.89       23.48      6.20 o 
  -8   4   9     1352.90     1277.64     27.00 o 
  -7   4   9       24.00       12.17      4.14 o 
  -6   4   9      310.27      287.85     12.19 o 
  -5   4   9     3003.20     3009.41     32.35 o 
  -4   4   9       68.70       50.65      4.73 o 
  -3   4   9      762.36      843.30     10.78 o 
  -2   4   9       64.80       46.32      3.09 o 
  -1   4   9     4922.22     5081.18     51.16 o 
   0   4   9      387.25      359.04      8.10 o 
   1   4   9       17.46        5.12      2.36 o 
   2   4   9      132.03      110.89      6.45 o 
   3   4   9        6.80       12.21      4.70 o 
   4   4   9      524.97      477.22     17.18 o 
   5   4   9      736.94      708.91     21.59 o 
   6   4   9      564.27      554.89     19.85 o 
   7   4   9      739.67      730.03     21.84 o 
  -9   5   9      487.06      480.13     18.90 o 
  -8   5   9      593.51      643.72     19.58 o 
  -7   5   9      574.41      551.99     17.84 o 
  -6   5   9      196.41      172.04      8.78 o 
  -5   5   9        1.48        1.68      3.47 o 
  -4   5   9      261.16      244.68      9.13 o 
  -3   5   9     4131.81     4390.21     35.46 o 
  -2   5   9       78.85       87.99      4.17 o 
  -1   5   9      298.16      272.56      6.99 o 
   0   5   9      206.88      168.77      6.13 o 
   1   5   9      894.56      857.51     13.01 o 
   2   5   9     3076.00     3107.09     39.89 o 
   3   5   9      943.41      885.27     22.27 o 
   4   5   9        1.13        3.86      4.77 o 
   5   5   9      333.30      337.32     16.40 o 
   6   5   9      140.63      158.04     12.39 o 
   7   5   9      113.79      131.50     10.92 o 
  -9   6   9       10.24        5.46      6.51 o 
  -8   6   9      308.34      309.05     14.76 o 
  -7   6   9      297.50      311.54     14.76 o 
  -6   6   9      166.04      177.20     10.88 o 
  -5   6   9      455.46      451.79     14.82 o 
  -4   6   9      594.68      555.02     14.93 o 
  -3   6   9       76.85       64.03      5.22 o 
  -2   6   9     2795.27     2908.62     27.10 o 
  -1   6   9        0.65        6.52      2.22 o 
   0   6   9      289.39      216.88      7.10 o 
   1   6   9      866.45      874.94     20.31 o 
   2   6   9      306.73      290.97     12.99 o 
   3   6   9      250.07      237.75     13.10 o 
   4   6   9     2502.71     2567.55     44.34 o 
   5   6   9       29.25       28.32      7.28 o 
   6   6   9      232.97      228.51     14.53 o 
  -9   7   9      122.20      164.32     29.45 o 
  -8   7   9       24.53       25.93      8.13 o 
  -7   7   9       82.24       96.20     10.21 o 
  -6   7   9      248.00      249.27     12.78 o 
  -5   7   9      383.28      346.61     15.31 o 
  -4   7   9      555.07      518.52     11.71 o 
  -3   7   9     1159.89     1151.46     23.26 o 
  -2   7   9      127.58      134.84      6.95 o 
  -1   7   9      439.23      442.55     10.20 o 
   0   7   9      623.17      622.54     12.44 o 
   1   7   9      992.64      944.57     16.52 o 
   2   7   9      750.59      780.03     17.38 o 
   3   7   9      357.64      368.43     16.28 o 
   4   7   9        0.05        2.30      4.77 o 
   5   7   9       59.48       43.78      7.26 o 
   6   7   9      299.24      331.74     22.84 o 
  -9   8   9      161.25      224.60     16.06 o 
  -8   8   9      649.01      677.91     23.60 o 
  -7   8   9       36.73       36.01      8.42 o 
  -6   8   9       39.23       57.26      8.94 o 
  -5   8   9     1084.91     1013.70     45.23 o 
  -4   8   9      136.67      156.43      8.95 o 
  -3   8   9     2312.45     2180.96     30.07 o 
  -2   8   9     1058.97      967.57     18.80 o 
  -1   8   9      143.99      158.30      5.99 o 
   0   8   9        4.38        5.67      2.86 o 
   1   8   9      296.11      302.33      9.59 o 
   2   8   9      157.52      166.26      9.09 o 
   3   8   9      256.85      237.05     14.10 o 
   4   8   9       54.96       63.38      7.77 o 
   5   8   9      147.33      108.88     10.43 o 
   6   8   9       48.03       40.46      8.46 o 
  -8   9   9        0.11        1.06      6.69 o 
  -7   9   9     1639.08     1655.83     41.02 o 
  -6   9   9        0.99        3.37      5.61 o 
  -5   9   9       50.90       31.56     15.40 o 
  -4   9   9      840.31      790.52     20.02 o 
  -3   9   9       96.21      123.18      9.18 o 
  -2   9   9      185.70      173.19     10.39 o 
  -1   9   9     6013.88     5790.87     65.51 o 
   0   9   9       18.01       19.00      3.37 o 
   1   9   9      172.17      163.91      8.66 o 
   2   9   9     1758.99     1753.08     29.59 o 
   3   9   9      683.58      646.31     30.57 o 
   4   9   9        4.73        1.89      4.87 o 
   5   9   9        9.05       17.77      6.42 o 
   6   9   9       14.30        6.26      7.22 o 
  -8  10   9      435.17      404.79     21.57 o 
  -7  10   9        0.86       10.36      7.17 o 
  -6  10   9        0.06        1.92      6.28 o 
  -5  10   9     1330.69     1298.25     35.68 o 
  -4  10   9      749.64      678.15     15.83 o 
  -3  10   9      579.95      552.90     16.74 o 
  -2  10   9     1189.74     1154.91     24.25 o 
  -1  10   9       71.08       68.20     10.62 o 
   0  10   9     1274.60     1186.96     30.86 o 
   1  10   9       99.18       75.80     11.29 o 
   2  10   9      281.69      326.80     16.35 o 
   3  10   9        0.81        3.19      6.79 o 
   4  10   9      190.92      145.20     15.09 o 
   5  10   9      532.73      522.55     20.06 o 
  -8  11   9      237.53      249.93     24.77 o 
  -7  11   9      770.80      802.11     59.65 o 
  -6  11   9     1530.86     1495.83     80.20 o 
  -5  11   9      347.80      317.52     24.63 o 
  -4  11   9       21.78       15.48      4.75 o 
  -3  11   9        6.55        4.08      4.40 o 
  -2  11   9     1940.05     1926.88     34.06 o 
  -1  11   9      331.93      312.57     14.41 o 
   0  11   9     1999.35     1991.46     49.63 o 
   1  11   9       63.31       50.43     10.56 o 
   2  11   9       87.47      104.29     12.55 o 
   3  11   9       20.64        8.34      8.46 o 
   4  11   9        2.99       11.20      8.26 o 
   5  11   9        0.25        2.91      6.87 o 
  -7  12   9      702.32      769.14     31.38 o 
  -6  12   9      172.74      137.43     15.39 o 
  -5  12   9        4.21       -0.45      4.84 o 
  -4  12   9     1271.33     1231.61     25.08 o 
  -3  12   9      227.06      191.39     14.97 o 
  -2  12   9      746.43      778.72     26.39 o 
  -1  12   9      438.82      430.50     19.39 o 
   0  12   9      110.66       95.05     11.43 o 
   1  12   9       58.55       52.65      8.75 o 
   2  12   9      135.29      122.58     13.84 o 
   3  12   9       33.32       21.67     10.24 o 
   4  12   9      240.24      229.80     22.42 o 
   5  12   9      408.46      368.41     22.28 o 
  -7  13   9       45.83       54.56     12.24 o 
  -6  13   9      337.31      406.35     41.46 o 
  -5  13   9      661.57      692.12     27.61 o 
  -4  13   9      146.57      178.67     11.12 o 
  -3  13   9        6.19       16.27      5.83 o 
  -2  13   9      283.73      279.15     16.85 o 
  -1  13   9        9.54        1.64      6.30 o 
   0  13   9     1406.55     1415.54     36.24 o 
   1  13   9       71.03       41.98      9.88 o 
   2  13   9      506.20      580.29     34.98 o 
   3  13   9      124.86       90.58     15.18 o 
   4  13   9      118.14      128.56     18.63 o 
  -6  14   9       17.28       28.97     17.42 o 
  -5  14   9      248.57      232.49     15.22 o 
  -4  14   9        5.77        2.48      5.05 o 
  -3  14   9      638.06      647.52     20.44 o 
  -2  14   9      780.74      729.53     22.37 o 
  -1  14   9       65.87       60.35     14.13 o 
   0  14   9        6.69       13.09      7.75 o 
   1  14   9       17.04       20.46      8.00 o 
   2  14   9        7.88        2.73     10.96 o 
   3  14   9      157.04      170.48     30.10 o 
   4  14   9      108.69      111.60     18.69 o 
  -6  15   9        8.12       20.08     10.66 o 
  -5  15   9       89.59       75.27     12.93 o 
  -4  15   9       18.53       15.23      6.26 o 
  -3  15   9        7.62        9.25      6.26 o 
  -2  15   9        0.08        7.82      6.92 o 
  -1  15   9      114.87      143.62     24.65 o 
   0  15   9        0.29       -1.22      7.09 o 
   1  15   9      749.10      843.57     27.28 o 
   2  15   9        0.52        2.93     13.12 o 
   3  15   9       42.90       48.32     18.55 o 
  -5  16   9      142.27      135.86     14.15 o 
  -4  16   9      415.19      437.72     22.31 o 
  -3  16   9      163.68      140.81     14.32 o 
  -2  16   9       11.40        4.06      8.07 o 
  -1  16   9      474.59      480.63     32.83 o 
   0  16   9       10.28        5.95     10.09 o 
   1  16   9      131.22      137.60     21.44 o 
   2  16   9       94.97      104.86     23.70 o 
  -3  17   9        2.50        6.28      7.82 o 
  -2  17   9       78.04       78.48     16.75 o 
  -1  17   9      237.75      221.39     26.21 o 
   0  17   9       45.94       53.26     14.79 o 
   1  17   9      152.03      191.46     26.70 o 
  -9   0  10       45.77       40.73      7.77 o 
  -8   0  10      699.19      679.78     52.99 o 
  -7   0  10      135.59      147.22     13.17 o 
  -6   0  10       49.29       60.08     10.18 o 
  -5   0  10     5092.41     5041.51     68.21 o 
  -4   0  10        5.32        0.90      2.57 o 
  -3   0  10      417.58      346.62     11.77 o 
  -2   0  10      157.85      142.55      9.16 o 
  -1   0  10     4946.05     5175.38     67.58 o 
   0   0  10     3747.98     3752.67     95.83 o 
   1   0  10      934.87      791.89     21.40 o 
   2   0  10       63.01       62.07      9.58 o 
   3   0  10      156.56      124.82     27.10 o 
   4   0  10     1378.65     1344.93     44.31 o 
   5   0  10       34.48       29.04     16.20 o 
   6   0  10      813.80      851.19     35.95 o 
   7   0  10        6.19        9.46     13.76 o 
 -10   1  10      370.47      331.51     20.69 o 
  -9   1  10      224.96      241.36     39.98 o 
  -8   1  10       22.97       24.11      9.49 o 
  -7   1  10      646.88      664.22     20.95 o 
  -6   1  10      395.09      409.90     13.96 o 
  -5   1  10      482.92      464.98      8.03 o 
  -4   1  10      283.21      311.15      7.78 o 
  -3   1  10     8417.49     8585.27     74.97 o 
  -2   1  10     1149.89     1142.29     13.92 o 
  -1   1  10     4757.20     4419.76     40.14 o 
   0   1  10      155.60      212.68      7.49 o 
   1   1  10      407.28      423.48     14.57 o 
   2   1  10     1454.58     1354.97     19.40 o 
   3   1  10       49.56       26.86      6.33 o 
   4   1  10      659.84      696.15     21.92 o 
   5   1  10        6.72        2.11      5.34 o 
   6   1  10        0.08       -2.34      5.55 o 
   7   1  10      102.57       71.96      9.40 o 
  -9   2  10      157.68      183.43     22.64 o 
  -8   2  10       42.84       41.25     10.25 o 
  -7   2  10       48.91       49.94      5.69 o 
  -6   2  10     4259.29     4409.44     42.49 o 
  -5   2  10      275.54      288.73      8.73 o 
  -4   2  10     1860.03     1724.43     19.73 o 
  -3   2  10      969.69     1004.62     16.22 o 
  -2   2  10      112.97      101.47      4.85 o 
  -1   2  10       76.66       67.53      5.20 o 
   0   2  10      674.54      605.97     10.86 o 
   1   2  10     5846.31     5868.78     50.93 o 
   2   2  10     2403.85     2327.43     25.89 o 
   3   2  10      218.00      208.78     12.96 o 
   4   2  10        0.60        5.39      5.52 o 
   5   2  10        1.49        2.51      5.46 o 
   6   2  10      145.56      131.71     12.54 o 
   7   2  10       64.63       76.45      9.75 o 
  -9   3  10      549.34      533.18     16.41 o 
  -8   3  10     2861.68     2848.13     40.76 o 
  -7   3  10      108.20       98.55      7.95 o 
  -6   3  10        7.33       11.32      2.90 o 
  -5   3  10      240.22      221.73      9.34 o 
  -4   3  10     1137.13     1163.01     16.28 o 
  -3   3  10       66.21       93.91      4.89 o 
  -2   3  10     1902.66     1890.02     19.90 o 
  -1   3  10     1703.43     1664.30     19.12 o 
   0   3  10     2137.17     2023.27     22.68 o 
   1   3  10      792.26      956.82     14.52 o 
   2   3  10       38.46       50.93      4.37 o 
   3   3  10     1608.08     1645.42     63.95 o 
   4   3  10     1899.85     1842.47     57.55 o 
   5   3  10       94.56       73.24      9.71 o 
   6   3  10        0.60       -2.19      5.77 o 
  -9   4  10      133.27      122.05     21.95 o 
  -8   4  10       42.66       52.22      6.36 o 
  -7   4  10      160.93      135.05      9.38 o 
  -6   4  10     1098.93     1137.97     21.04 o 
  -5   4  10      594.48      602.37     13.85 o 
  -4   4  10     2991.51     2992.05     31.94 o 
  -3   4  10       66.44       66.07      3.68 o 
  -2   4  10       34.14       21.38      2.64 o 
  -1   4  10      491.03      536.48     10.55 o 
   0   4  10      359.33      458.88     11.23 o 
   1   4  10        6.23       13.39      2.69 o 
   2   4  10     4166.16     4108.82     44.57 o 
   3   4  10        0.19       -2.12      4.95 o 
   4   4  10      201.87      215.45     14.49 o 
   5   4  10      103.96       99.71     11.31 o 
   6   4  10       69.85       82.93     10.79 o 
  -9   5  10       60.29       93.20      9.44 o 
  -8   5  10      316.70      321.05     13.91 o 
  -7   5  10       38.77       29.39     10.66 o 
  -6   5  10        1.38        1.66      3.57 o 
  -5   5  10       87.64       95.75      7.09 o 
  -4   5  10      340.78      334.59      8.33 o 
  -3   5  10      128.42      135.07      5.18 o 
  -2   5  10      100.56       78.86      4.12 o 
  -1   5  10        8.89       11.24      2.50 o 
   0   5  10      544.71      527.16     11.03 o 
   1   5  10      307.37      305.52      7.86 o 
   2   5  10      244.66      266.32     11.17 o 
   3   5  10       23.74       17.59      5.76 o 
   4   5  10      178.83      180.60     13.97 o 
   5   5  10      589.81      605.93     21.16 o 
   6   5  10      353.87      385.66     19.43 o 
  -9   6  10      765.78      825.76     24.58 o 
  -8   6  10       60.58       62.76      8.57 o 
  -7   6  10     1433.86     1388.34     32.03 o 
  -6   6  10        2.46        6.34      4.17 o 
  -5   6  10      713.55      728.35     19.20 o 
  -4   6  10     1240.77     1233.52     23.95 o 
  -3   6  10       12.22       11.36      2.95 o 
  -2   6  10      201.96      214.63      9.29 o 
  -1   6  10        4.58        7.16      2.46 o 
   0   6  10       35.46       43.41      4.10 o 
   1   6  10        2.90        3.34      2.87 o 
   2   6  10       44.81       38.68      6.10 o 
   3   6  10     2566.96     2415.89     38.07 o 
   4   6  10       27.93       34.00      6.98 o 
   5   6  10      197.98      222.20     15.78 o 
   6   6  10       52.99       48.35      8.89 o 
  -9   7  10     1220.19     1271.52     32.48 o 
  -8   7  10      145.19      136.36     12.25 o 
  -7   7  10       27.25       35.00      7.49 o 
  -6   7  10     1447.52     1414.70     31.50 o 
  -5   7  10       76.67       81.94      8.37 o 
  -4   7  10      213.20      206.84      7.99 o 
  -3   7  10       63.52       51.26      4.72 o 
  -2   7  10     2162.88     2293.61     24.47 o 
  -1   7  10       54.71       43.93      4.09 o 
   0   7  10        8.22        4.70      2.83 o 
   1   7  10     1053.83     1077.22     19.34 o 
   2   7  10       35.09       40.03      5.70 o 
   3   7  10      606.37      674.73     21.21 o 
   4   7  10       16.59       17.68      5.84 o 
   5   7  10      171.71      160.67     12.03 o 
   6   7  10      144.24      128.33     12.55 o 
  -9   8  10       71.99       64.57     10.48 o 
  -8   8  10      191.21      187.75     14.97 o 
  -7   8  10      637.66      637.89     23.43 o 
  -6   8  10        0.91        8.21      6.42 o 
  -5   8  10        0.05        1.92      5.47 o 
  -4   8  10     4673.99     4771.51     65.08 o 
  -3   8  10       25.08       37.08      5.26 o 
  -2   8  10      130.17      127.94      7.89 o 
  -1   8  10      435.38      389.97     14.03 o 
   0   8  10      477.66      478.70     10.84 o 
   1   8  10      111.60       84.74      7.21 o 
   2   8  10      165.16      166.25     10.23 o 
   3   8  10        2.26        7.68      5.77 o 
   4   8  10       50.16       46.27      7.78 o 
   5   8  10      717.52      775.18     23.38 o 
   6   8  10      129.91      151.09     12.71 o 
  -8   9  10       21.21       24.65      8.65 o 
  -7   9  10      411.55      410.48     46.22 o 
  -6   9  10      227.48      169.21     13.95 o 
  -5   9  10       82.38       69.81      9.69 o 
  -4   9  10     1875.40     1883.68     34.06 o 
  -3   9  10      347.28      355.96     12.41 o 
  -2   9  10      399.54      383.18     16.62 o 
  -1   9  10        6.44        5.12      4.54 o 
   0   9  10       73.23       66.71      6.69 o 
   1   9  10      241.70      239.75     12.14 o 
   2   9  10     1228.85     1278.74     37.68 o 
   3   9  10       30.76       11.92      7.37 o 
   4   9  10       20.95       17.33      7.11 o 
   5   9  10       53.58       51.38      8.74 o 
  -8  10  10      294.52      287.51     25.24 o 
  -7  10  10       81.58       86.37     12.16 o 
  -6  10  10      128.40      108.23     12.70 o 
  -5  10  10      761.40      755.56     26.64 o 
  -4  10  10      490.34      504.71     13.56 o 
  -3  10  10      590.08      557.76     16.02 o 
  -2  10  10        3.15        9.00      4.62 o 
  -1  10  10      643.39      665.57     18.84 o 
   0  10  10      307.43      290.00     28.81 o 
   1  10  10      509.59      516.88     18.63 o 
   2  10  10       96.19       89.64     11.55 o 
   3  10  10       11.10        7.11      8.40 o 
   4  10  10     1565.97     1685.26     56.52 o 
   5  10  10       30.43       19.94      7.92 o 
  -8  11  10       15.94       10.92      7.74 o 
  -7  11  10       88.34       95.44     13.64 o 
  -6  11  10       31.64       25.69      9.28 o 
  -5  11  10       79.45       83.63     17.95 o 
  -4  11  10       73.87       79.01      7.16 o 
  -3  11  10        6.71        8.03      5.53 o 
  -2  11  10      120.83      104.91     10.16 o 
  -1  11  10     1013.00      985.82     24.16 o 
   0  11  10      953.76      927.78     24.32 o 
   1  11  10      749.21      761.77     25.69 o 
   2  11  10      195.99      193.69     16.68 o 
   3  11  10      286.13      287.75     38.39 o 
   4  11  10        9.40       11.29     10.22 o 
   5  11  10        0.15        9.23      8.41 o 
  -7  12  10       78.55       58.18     17.42 o 
  -6  12  10       74.75       65.44     11.88 o 
  -5  12  10      116.04      110.86      9.67 o 
  -4  12  10       11.15       19.95      5.56 o 
  -3  12  10       17.70       12.54      5.47 o 
  -2  12  10       36.41       32.31      7.38 o 
  -1  12  10       91.87       83.65      9.63 o 
   0  12  10       58.06       44.00      8.80 o 
   1  12  10        5.97        3.26      6.92 o 
   2  12  10        2.32        5.61      7.85 o 
   3  12  10       33.27       46.82     13.03 o 
   4  12  10       90.92       62.24     14.93 o 
  -7  13  10      287.09      313.79     23.30 o 
  -6  13  10        8.62        2.40      8.38 o 
  -5  13  10      127.94      126.65     11.35 o 
  -4  13  10       24.56       24.78      6.76 o 
  -3  13  10       56.03       39.03      6.95 o 
  -2  13  10       11.50       15.63      5.93 o 
  -1  13  10      898.49      876.74     27.31 o 
   0  13  10       14.32       10.82      7.48 o 
   1  13  10        2.26        0.67      7.47 o 
   2  13  10      299.36      313.95     24.45 o 
   3  13  10        0.35       11.44     10.50 o 
   4  13  10      124.62      116.92     17.89 o 
  -6  14  10      344.95      384.61     36.34 o 
  -5  14  10      676.62      664.83     23.07 o 
  -4  14  10       12.23       17.69      6.28 o 
  -3  14  10      328.10      305.75     20.00 o 
  -2  14  10      462.15      455.98     21.38 o 
  -1  14  10       49.39       52.80     11.87 o 
   0  14  10       60.56       66.43     11.27 o 
   1  14  10      107.00      116.17     14.48 o 
   2  14  10       49.83       69.82     18.87 o 
   3  14  10       16.79       -9.22     13.76 o 
  -5  15  10      202.43      234.06     17.30 o 
  -4  15  10        2.66       -3.25      5.42 o 
  -3  15  10        9.18        1.94      5.85 o 
  -2  15  10        1.27        4.09      7.88 o 
  -1  15  10       70.34       68.54     15.03 o 
   0  15  10      291.32      328.18     24.58 o 
   1  15  10      452.27      502.47     26.31 o 
   2  15  10      267.93      327.41     33.66 o 
  -4  16  10      367.75      378.79     17.48 o 
  -3  16  10        2.08       -4.59      6.76 o 
  -2  16  10        6.21       14.76     11.68 o 
  -1  16  10       23.78       33.70     13.29 o 
   0  16  10       57.99       48.96     13.95 o 
   1  16  10      144.71      137.35     19.28 o 
   2  16  10      144.54      112.61     24.00 o 
  -3  17  10       16.27       40.42     11.08 o 
  -2  17  10      181.45      160.70     22.14 o 
  -1  17  10      340.23      401.66     32.57 o 
   0  17  10       32.63       38.86     13.42 o 
  -9   1  11       83.05       89.69     28.46 o 
  -8   1  11      460.08      523.56     27.30 o 
  -7   1  11       17.59       20.13      7.05 o 
  -6   1  11     1077.88     1133.17     22.96 o 
  -5   1  11        1.15        3.80      1.89 o 
  -4   1  11      414.48      424.78     10.12 o 
  -3   1  11     1323.47     1384.38     18.34 o 
  -2   1  11     4344.22     4481.62     40.12 o 
  -1   1  11       71.28       66.47      4.43 o 
   0   1  11     2760.66     2882.01     31.02 o 
   1   1  11      415.84      426.55     14.07 o 
   2   1  11       83.28       74.87      5.75 o 
   3   1  11       17.14        4.84      5.23 o 
   4   1  11        1.48        0.18      4.91 o 
   5   1  11       69.29       51.33      9.16 o 
   6   1  11       52.93       65.77     11.02 o 
  -9   2  11      135.28      156.52     11.90 o 
  -8   2  11      428.88      408.89     15.14 o 
  -7   2  11      110.72      110.64      8.02 o 
  -6   2  11     2005.84     2064.05     27.71 o 
  -5   2  11     2445.20     2518.55     27.35 o 
  -4   2  11     2625.38     2604.66     27.12 o 
  -3   2  11      354.47      314.07      9.21 o 
  -2   2  11        0.27        2.72      2.09 o 
  -1   2  11      169.37      147.90      5.81 o 
   0   2  11     5276.22     5182.53     45.74 o 
   1   2  11      275.18      242.58      7.59 o 
   2   2  11        8.45        5.65      3.32 o 
   3   2  11      542.26      566.98     22.84 o 
   4   2  11        3.62       -1.00      5.19 o 
   5   2  11      493.00      535.79     28.55 o 
   6   2  11       49.35       40.24      9.77 o 
  -9   3  11      794.36      797.22     26.57 o 
  -8   3  11      467.73      449.97     20.67 o 
  -7   3  11      105.99      111.17      8.36 o 
  -6   3  11      653.05      629.04     13.58 o 
  -5   3  11      870.23      803.88     13.29 o 
  -4   3  11        0.28        1.41      2.19 o 
  -3   3  11     1741.51     1900.19     19.39 o 
  -2   3  11     2590.03     2706.58     29.04 o 
  -1   3  11      537.69      563.16     10.50 o 
   0   3  11        0.54        1.64      2.43 o 
   1   3  11      995.47     1014.50     14.19 o 
   2   3  11       99.30      103.52      6.91 o 
   3   3  11      209.59      232.13     14.21 o 
   4   3  11      520.88      523.33     20.50 o 
   5   3  11       32.88       33.96      8.19 o 
   6   3  11      216.20      172.48     14.46 o 
  -9   4  11      166.24      194.75     14.22 o 
  -8   4  11      444.75      482.06     15.26 o 
  -7   4  11      232.54      241.22      9.59 o 
  -6   4  11      884.56      812.60     17.57 o 
  -5   4  11     2106.54     2103.79     28.69 o 
  -4   4  11       27.71       15.73      2.83 o 
  -3   4  11     3793.15     3845.50     32.17 o 
  -2   4  11      168.09      149.74      6.48 o 
  -1   4  11        7.42       18.60      2.94 o 
   0   4  11       81.29       83.19      5.78 o 
   1   4  11      270.48      277.52      7.98 o 
   2   4  11      385.99      340.05     13.26 o 
   3   4  11       45.57       53.14      8.34 o 
   4   4  11      285.71      254.06     15.99 o 
   5   4  11       30.50       43.75      9.12 o 
   6   4  11       34.84       20.14      8.05 o 
  -9   5  11        5.39        5.12      5.57 o 
  -8   5  11      309.94      332.20     16.99 o 
  -7   5  11     1180.38     1215.26     33.30 o 
  -6   5  11        0.33        0.76      3.88 o 
  -5   5  11      828.25      805.44     19.75 o 
  -4   5  11      901.15      875.96     18.65 o 
  -3   5  11     1653.22     1709.16     21.82 o 
  -2   5  11       17.09       12.92      2.69 o 
  -1   5  11     1304.26     1412.23     20.39 o 
   0   5  11      140.17      152.49      6.22 o 
   1   5  11      164.17      153.25      7.23 o 
   2   5  11        4.14        8.15      4.96 o 
   3   5  11        6.27       10.24      6.09 o 
   4   5  11       84.83       86.14     12.23 o 
   5   5  11       10.47       11.26      7.40 o 
   6   5  11      184.67      149.51     18.54 o 
  -9   6  11       24.37       29.88      7.21 o 
  -8   6  11     1202.75     1282.11     31.38 o 
  -7   6  11        9.72       16.59      5.64 o 
  -6   6  11     1145.35     1088.52     26.96 o 
  -5   6  11      309.52      311.05     13.15 o 
  -4   6  11       21.57       37.40      5.82 o 
  -3   6  11     2424.32     2460.94     29.46 o 
  -2   6  11       20.63       20.90      3.73 o 
  -1   6  11      801.88      803.33     15.33 o 
   0   6  11      348.33      337.38      8.82 o 
   1   6  11       46.71       44.67      6.22 o 
   2   6  11       88.51      111.32      9.94 o 
   3   6  11      648.38      623.99     23.46 o 
   4   6  11      420.49      415.97     20.15 o 
   5   6  11      291.65      347.13     19.40 o 
   6   6  11       42.24       42.38      9.89 o 
  -9   7  11       99.33       97.63     14.91 o 
  -8   7  11       10.82       12.13      6.63 o 
  -7   7  11       15.02        9.99      6.00 o 
  -6   7  11      583.91      591.12     26.49 o 
  -5   7  11       29.51       24.53      5.83 o 
  -4   7  11      217.65      209.76      8.30 o 
  -3   7  11     3024.96     3038.52     35.82 o 
  -2   7  11       87.64       86.96      6.30 o 
  -1   7  11       61.83       56.79      4.71 o 
   0   7  11      320.04      262.74      9.65 o 
   1   7  11        0.71        2.34      5.42 o 
   2   7  11      179.39      203.57     13.01 o 
   3   7  11      831.65      922.48     32.28 o 
   4   7  11      148.89      147.73     11.57 o 
   5   7  11       10.56       11.19      7.23 o 
   6   7  11       50.51       29.42      8.59 o 
  -9   8  11       21.39       29.77      9.61 o 
  -8   8  11       42.42       32.49      8.58 o 
  -7   8  11        1.89        6.90      6.40 o 
  -6   8  11        0.02        0.65      5.53 o 
  -5   8  11     1099.54     1110.31     29.83 o 
  -4   8  11      738.49      746.22     18.44 o 
  -3   8  11       93.81      100.23      7.55 o 
  -2   8  11      400.21      375.22     12.78 o 
  -1   8  11       57.43       61.32      7.06 o 
   0   8  11      102.60      107.52      7.89 o 
   1   8  11     2282.70     2336.17     40.40 o 
   2   8  11      653.96      640.61     23.04 o 
   3   8  11        6.06        0.86      7.56 o 
   4   8  11      228.28      212.89     16.19 o 
   5   8  11       13.34       17.40      7.63 o 
  -8   9  11      521.99      583.34     28.69 o 
  -7   9  11       43.61       33.92      8.43 o 
  -6   9  11      145.02      140.23     13.08 o 
  -5   9  11      110.18      108.78     19.36 o 
  -4   9  11      733.20      738.13     19.94 o 
  -3   9  11     2622.28     2532.92     37.50 o 
  -2   9  11      140.82      155.63      9.78 o 
  -1   9  11      126.81      151.15     12.06 o 
   0   9  11     1503.07     1476.13     29.78 o 
   1   9  11      168.60      133.70     14.99 o 
   2   9  11     2216.83     2273.27     42.57 o 
   3   9  11      651.28      603.96     43.60 o 
   4   9  11      199.51      185.04     16.14 o 
   5   9  11        0.03        0.67      7.17 o 
  -8  10  11       61.63       56.87     10.95 o 
  -7  10  11        5.13        9.09      7.22 o 
  -6  10  11       34.05       24.99     13.99 o 
  -5  10  11      312.96      296.49     18.00 o 
  -4  10  11     1489.17     1566.81     26.11 o 
  -3  10  11        3.14        8.67      4.40 o 
  -2  10  11     1680.85     1660.09     30.68 o 
  -1  10  11       98.91       91.75      9.60 o 
   0  10  11      489.99      566.00     24.19 o 
   1  10  11      551.35      552.30     25.98 o 
   2  10  11      545.64      562.62     50.82 o 
   3  10  11       13.19       15.60      9.74 o 
   4  10  11     1426.22     1494.94     43.17 o 
   5  10  11        0.57        5.76      8.57 o 
  -8  11  11       76.07       79.66     13.22 o 
  -7  11  11        0.01        2.99      7.67 o 
  -6  11  11      768.66      689.59     27.24 o 
  -5  11  11       18.67        9.38      7.14 o 
  -4  11  11     1314.07     1227.75     23.89 o 
  -3  11  11        5.41        7.47      4.91 o 
  -2  11  11     2326.05     2462.01     40.65 o 
  -1  11  11       86.65       98.45      9.70 o 
   0  11  11      119.95      121.73     12.83 o 
   1  11  11      793.51      842.72     27.92 o 
   2  11  11      656.70      750.61     31.20 o 
   3  11  11      279.80      298.62     31.65 o 
   4  11  11       44.00       37.21     12.93 o 
  -7  12  11      256.58      223.86     19.28 o 
  -6  12  11      350.03      337.84     21.88 o 
  -5  12  11        8.69       11.45      6.12 o 
  -4  12  11     1461.20     1574.36     29.19 o 
  -3  12  11      239.37      268.83     13.58 o 
  -2  12  11     1166.09     1185.72     31.34 o 
  -1  12  11      744.41      809.81     22.86 o 
   0  12  11      875.87      948.08     29.03 o 
   1  12  11      199.80      207.87     17.53 o 
   2  12  11      147.47      161.85     18.84 o 
   3  12  11      448.81      458.31     29.09 o 
   4  12  11       52.91       52.06     18.05 o 
  -7  13  11       21.88       26.62     10.89 o 
  -6  13  11        5.46        7.79      8.26 o 
  -5  13  11       13.09        9.03      5.99 o 
  -4  13  11      202.83      212.35     11.96 o 
  -3  13  11       65.38       76.41      9.00 o 
  -2  13  11      485.39      449.13     28.92 o 
  -1  13  11       39.41       43.29      8.83 o 
   0  13  11      184.81      157.85     17.03 o 
   1  13  11     1187.48     1332.45     37.60 o 
   2  13  11      194.67      219.98     38.16 o 
   3  13  11      965.81      911.50     47.74 o 
  -6  14  11       17.66       13.57      9.60 o 
  -5  14  11      402.88      394.24     18.33 o 
  -4  14  11      221.37      237.05     14.43 o 
  -3  14  11        0.88        4.50      5.65 o 
  -2  14  11        0.06        2.63      6.65 o 
  -1  14  11      328.09      358.14     23.32 o 
   0  14  11      482.50      491.21     27.69 o 
   1  14  11      208.50      162.14     17.62 o 
   2  14  11        0.97        8.58     11.36 o 
   3  14  11       17.49       16.58     21.63 o 
  -5  15  11      215.35      224.23     21.88 o 
  -4  15  11      223.72      267.02     14.66 o 
  -3  15  11      154.82      142.27     12.41 o 
  -2  15  11       34.91       11.03      8.89 o 
  -1  15  11      104.43      102.06     21.17 o 
   0  15  11      180.19      156.48     19.25 o 
   1  15  11        1.15        6.19     11.07 o 
   2  15  11      200.78      240.89     24.40 o 
  -4  16  11      238.40      236.19     14.83 o 
  -3  16  11       29.61       12.84      7.76 o 
  -2  16  11      518.33      540.33     33.32 o 
  -1  16  11      186.45      195.67     23.75 o 
   0  16  11       63.63       54.03     14.14 o 
   1  16  11       20.88       16.41     12.18 o 
  -2  17  11      126.66      110.24     18.92 o 
  -1  17  11      106.14      130.41     38.85 o 
  -8   0  12     1214.68     1216.24     41.70 o 
  -7   0  12        2.74       -3.63      8.17 o 
  -6   0  12      871.74      883.70     20.40 o 
  -5   0  12      771.23      741.11     16.43 o 
  -4   0  12      589.24      667.68     16.84 o 
  -3   0  12      240.80      274.54     11.73 o 
  -2   0  12       58.99       22.42      4.25 o 
  -1   0  12      282.72      306.71     18.10 o 
   0   0  12     1444.65     1495.33     31.12 o 
   1   0  12     1373.90     1331.87     29.95 o 
   2   0  12     4529.93     4478.70     77.01 o 
   3   0  12       46.91       25.41     10.10 o 
   4   0  12     2487.27     2685.49     71.32 o 
   5   0  12      406.44      387.49     27.94 o 
   6   0  12      867.33      844.95     39.03 o 
  -9   1  12        9.23       -4.21     14.70 o 
  -8   1  12      705.50      707.56     31.34 o 
  -7   1  12       81.34       71.80     11.24 o 
  -6   1  12      420.25      429.19      9.45 o 
  -5   1  12       37.11       34.85      3.51 o 
  -4   1  12       60.25       52.20      4.38 o 
  -3   1  12     1174.36     1130.93     23.44 o 
  -2   1  12        0.70        6.27      2.28 o 
  -1   1  12       82.62      105.04      6.02 o 
   0   1  12     4467.09     4354.83     48.23 o 
   1   1  12      449.61      495.30     11.57 o 
   2   1  12     1283.52     1345.59     23.07 o 
   3   1  12      708.65      662.40     22.03 o 
   4   1  12       16.94       15.12      6.70 o 
   5   1  12      266.30      307.00     20.47 o 
   6   1  12     1066.16     1143.77     32.86 o 
  -9   2  12       16.00       16.31      8.14 o 
  -8   2  12       37.00       31.84     14.89 o 
  -7   2  12      105.12      111.30      9.34 o 
  -6   2  12      180.46      169.22      7.14 o 
  -5   2  12     1245.24     1271.61     18.94 o 
  -4   2  12      313.64      303.47      8.46 o 
  -3   2  12        2.36        1.12      1.79 o 
  -2   2  12      129.09      107.83      5.05 o 
  -1   2  12     1421.02     1308.77     23.44 o 
   0   2  12     1566.18     1621.97     20.61 o 
   1   2  12       61.50       42.70      5.54 o 
   2   2  12     1005.44     1028.35     19.76 o 
   3   2  12       80.39       65.69      9.35 o 
   4   2  12       74.19       70.84     12.78 o 
   5   2  12      866.51      950.44     29.21 o 
   6   2  12       10.09        5.18      7.03 o 
  -9   3  12      328.79      299.07     16.78 o 
  -8   3  12      229.17      194.25     12.13 o 
  -7   3  12      669.40      719.24     15.17 o 
  -6   3  12       61.00       54.25      6.10 o 
  -5   3  12      190.79      181.73      7.81 o 
  -4   3  12      383.38      398.90      9.69 o 
  -3   3  12      953.56     1065.06     12.39 o 
  -2   3  12      306.39      338.95      8.09 o 
  -1   3  12     1390.10     1374.14     18.97 o 
   0   3  12       15.01        5.36      2.71 o 
   1   3  12     5415.95     5542.36     49.46 o 
   2   3  12      880.01      834.66     19.70 o 
   3   3  12      265.12      233.55     14.94 o 
   4   3  12       96.27       94.65     11.06 o 
   5   3  12       22.21       35.90      8.76 o 
   6   3  12       12.58        9.25      7.48 o 
  -9   4  12        0.45        3.15      7.46 o 
  -8   4  12      381.36      396.16     13.28 o 
  -7   4  12     1059.65     1016.24     19.80 o 
  -6   4  12        0.34        2.42      3.61 o 
  -5   4  12      883.65      935.47     29.67 o 
  -4   4  12       37.26       39.42      5.93 o 
  -3   4  12     3808.73     3869.25     41.10 o 
  -2   4  12        0.25        3.07      2.27 o 
  -1   4  12       41.53       19.48      3.31 o 
   0   4  12       80.81       72.99      5.18 o 
   1   4  12     2992.88     2992.04     34.75 o 
   2   4  12       10.24        1.87      4.27 o 
   3   4  12      769.85      776.57     24.64 o 
   4   4  12       64.08       46.83      9.31 o 
   5   4  12      617.72      618.69     24.47 o 
   6   4  12        1.35        1.30      7.78 o 
  -9   5  12       11.18       16.82      6.28 o 
  -8   5  12       95.30       99.81      8.69 o 
  -7   5  12      176.99      183.61     13.82 o 
  -6   5  12      555.09      533.96     15.27 o 
  -5   5  12      960.27      951.71     25.08 o 
  -4   5  12        2.24        7.25      3.99 o 
  -3   5  12      434.13      468.03      9.08 o 
  -2   5  12       68.61       43.88      3.90 o 
  -1   5  12     1248.74     1248.15     19.57 o 
   0   5  12     1239.58     1211.84     16.86 o 
   1   5  12       25.16       36.92      4.91 o 
   2   5  12      219.21      209.42     15.22 o 
   3   5  12        1.76        5.07      6.53 o 
   4   5  12        2.59       10.73      6.57 o 
   5   5  12        4.51        2.44      8.34 o 
   6   5  12        7.80        7.58      8.04 o 
  -9   6  12      761.07      884.09     25.09 o 
  -8   6  12      152.08      138.93     13.59 o 
  -7   6  12      862.96      818.64     29.38 o 
  -6   6  12      801.10      826.38     20.28 o 
  -5   6  12       91.19       75.40      8.15 o 
  -4   6  12     2014.43     1993.32     41.64 o 
  -3   6  12      805.28      794.79     17.04 o 
  -2   6  12      878.12      827.94     15.08 o 
  -1   6  12      283.14      264.88      9.93 o 
   0   6  12      288.21      277.56      8.82 o 
   1   6  12       48.15       23.44      5.72 o 
   2   6  12     1027.98     1019.85     28.27 o 
   3   6  12      356.84      326.58     20.58 o 
   4   6  12        0.28        1.87      6.40 o 
   5   6  12        1.32        0.06      7.51 o 
  -9   7  12      426.32      431.16     38.97 o 
  -8   7  12      548.36      541.18     21.10 o 
  -7   7  12       24.04       26.72      7.13 o 
  -6   7  12      556.28      543.21     18.38 o 
  -5   7  12      557.98      536.47     18.18 o 
  -4   7  12      930.36      880.47     19.03 o 
  -3   7  12        3.25        7.37      3.61 o 
  -2   7  12     2716.75     2731.31     49.92 o 
  -1   7  12       13.78        8.14      3.64 o 
   0   7  12      605.22      572.96     15.16 o 
   1   7  12      682.69      700.30     20.50 o 
   2   7  12      174.15      176.34     14.46 o 
   3   7  12       84.84       89.28     12.85 o 
   4   7  12       23.56       16.54      9.04 o 
   5   7  12       57.81       30.27      9.14 o 
  -8   8  12       24.91       36.69     10.68 o 
  -7   8  12     1275.47     1284.43     34.08 o 
  -6   8  12      869.39      889.26     33.91 o 
  -5   8  12      349.64      299.02     15.21 o 
  -4   8  12     2041.84     2019.80     40.06 o 
  -3   8  12        0.16        7.63      3.94 o 
  -2   8  12        4.35        5.41      3.98 o 
  -1   8  12       85.34       86.76      8.08 o 
   0   8  12      214.41      205.56     16.08 o 
   1   8  12      248.47      203.97     12.87 o 
   2   8  12      123.69      140.35     25.61 o 
   3   8  12       40.71       44.94     13.54 o 
   4   8  12       77.92       60.54     12.25 o 
   5   8  12      141.97      154.66     17.88 o 
  -8   9  12        9.84       18.78     10.45 o 
  -7   9  12      407.36      418.49     29.88 o 
  -6   9  12      101.82      100.59     11.98 o 
  -5   9  12      353.18      383.74     19.08 o 
  -4   9  12      108.78      106.33      9.76 o 
  -3   9  12      845.77      808.54     18.98 o 
  -2   9  12       19.37       17.10      5.34 o 
  -1   9  12     1232.25     1217.87     26.12 o 
   0   9  12      231.47      240.00     14.92 o 
   1   9  12        3.24        1.42      6.43 o 
   2   9  12       63.83       65.99     10.84 o 
   3   9  12        4.51        0.26     10.39 o 
   4   9  12        5.04        0.35      8.72 o 
   5   9  12       62.67       57.53     13.13 o 
  -8  10  12        0.09        1.72      7.19 o 
  -7  10  12       46.76       19.39      8.50 o 
  -6  10  12      226.58      244.20     38.01 o 
  -5  10  12       63.05       71.57     12.99 o 
  -4  10  12      330.99      330.30     11.34 o 
  -3  10  12     1586.74     1611.13     29.48 o 
  -2  10  12       32.08       25.57      6.85 o 
  -1  10  12      829.38      787.75     24.11 o 
   0  10  12       20.26       10.71      6.73 o 
   1  10  12      581.82      581.50     22.74 o 
   2  10  12      816.60      825.71     32.84 o 
   3  10  12       98.43       66.27     16.85 o 
   4  10  12      120.48       99.37     20.51 o 
  -7  11  12       14.53       12.05      8.48 o 
  -6  11  12        6.28       19.03      8.73 o 
  -5  11  12      135.34      118.45     13.88 o 
  -4  11  12       15.20       13.14      4.85 o 
  -3  11  12      444.66      429.69     15.53 o 
  -2  11  12      970.11     1025.87     27.08 o 
  -1  11  12     1288.57     1283.17     28.81 o 
   0  11  12      281.20      291.83     20.57 o 
   1  11  12      552.20      545.30     24.09 o 
   2  11  12        0.13        4.06      9.42 o 
   3  11  12        0.43        8.88     12.80 o 
   4  11  12       21.01       27.63     13.33 o 
  -7  12  12        5.96        4.50      8.19 o 
  -6  12  12      300.45      251.86     19.97 o 
  -5  12  12       30.40       25.97      6.21 o 
  -4  12  12      180.67      213.75     11.28 o 
  -3  12  12       15.45       12.91      5.56 o 
  -2  12  12       83.57       73.07      9.76 o 
  -1  12  12       33.90       57.29      9.63 o 
   0  12  12      108.53      128.34     15.90 o 
   1  12  12       14.95       13.18      8.23 o 
   2  12  12      114.58      139.22     18.19 o 
   3  12  12       46.52       26.10     15.19 o 
   4  12  12       18.41        3.42      8.90 o 
  -6  13  12       80.17       88.67     14.21 o 
  -5  13  12       88.00       88.53      9.63 o 
  -4  13  12       81.66       75.59      8.12 o 
  -3  13  12       93.17       85.50      9.23 o 
  -2  13  12       77.43       50.57     14.47 o 
  -1  13  12     1820.29     1862.65     42.60 o 
   0  13  12      148.16      136.25     27.17 o 
   1  13  12       49.51       38.29     10.75 o 
   2  13  12      112.21      131.49     18.34 o 
   3  13  12       52.44       81.28     20.60 o 
  -6  14  12      194.20      194.26     20.68 o 
  -5  14  12      941.01      961.75     27.03 o 
  -4  14  12       25.23       18.09      6.24 o 
  -3  14  12      973.88      991.93     26.15 o 
  -2  14  12       98.33       75.82     12.81 o 
  -1  14  12       63.07       39.39     10.99 o 
   0  14  12       32.48       29.49     11.06 o 
   1  14  12     1041.17     1188.58     48.65 o 
   2  14  12        3.40       -1.62     11.39 o 
  -5  15  12      224.92      239.47     18.86 o 
  -4  15  12       63.57       59.34      8.82 o 
  -3  15  12      302.60      309.57     16.88 o 
  -2  15  12       25.64       33.69     11.29 o 
  -1  15  12      251.90      266.52     22.13 o 
   0  15  12       52.33       49.64     13.40 o 
   1  15  12      141.79      171.75     21.59 o 
  -4  16  12      593.32      632.82     21.59 o 
  -3  16  12       64.16       65.15     13.55 o 
  -2  16  12      103.62       84.21     27.95 o 
  -1  16  12       50.94       52.38     15.46 o 
   0  16  12       43.09       30.97     17.06 o 
  -9   1  13       48.98       40.16     22.75 o 
  -8   1  13      125.64       75.45     16.72 o 
  -7   1  13       54.75       58.95      6.39 o 
  -6   1  13      211.82      197.05      7.57 o 
  -5   1  13      150.61      157.35      6.55 o 
  -4   1  13      153.94      140.26     10.69 o 
  -3   1  13       77.79       73.94      3.29 o 
  -2   1  13     1396.86     1475.20     18.63 o 
  -1   1  13      236.23      242.66     10.10 o 
   0   1  13     3831.35     4026.87     38.75 o 
   1   1  13     1192.14     1213.45     18.41 o 
   2   1  13       26.83       28.24      7.27 o 
   3   1  13      109.86       95.43     21.63 o 
   4   1  13       73.15       58.50      9.57 o 
   5   1  13      102.09      109.70     28.57 o 
   6   1  13      154.97      141.61     19.57 o 
  -9   2  13       45.28       26.96     20.97 o 
  -8   2  13       71.58       70.56     20.22 o 
  -7   2  13      536.98      559.62     19.83 o 
  -6   2  13     1128.67     1122.36     20.53 o 
  -5   2  13       36.10       24.88      3.94 o 
  -4   2  13      614.75      559.16     13.29 o 
  -3   2  13      294.76      296.06      6.16 o 
  -2   2  13       63.53       63.92      4.66 o 
  -1   2  13        4.19        6.35      2.69 o 
   0   2  13     1304.87     1390.05     20.34 o 
   1   2  13        2.80        4.87      3.44 o 
   2   2  13     2208.28     2244.87     43.70 o 
   3   2  13     1966.79     2124.55     50.12 o 
   4   2  13        5.07       12.58      6.70 o 
   5   2  13      268.41      259.37     20.81 o 
   6   2  13       46.79       58.68     24.38 o 
  -9   3  13      180.84      162.67     16.21 o 
  -8   3  13        6.29        3.01      6.02 o 
  -7   3  13       62.95       63.46      6.48 o 
  -6   3  13     1446.52     1406.75     25.80 o 
  -5   3  13     1534.79     1548.79     26.21 o 
  -4   3  13      426.16      432.40     10.61 o 
  -3   3  13      848.24      816.65     12.47 o 
  -2   3  13      954.46      848.80     17.00 o 
  -1   3  13      112.74      133.43      6.60 o 
   0   3  13      178.53      165.43      7.31 o 
   1   3  13      126.71      115.80      7.86 o 
   2   3  13       17.64       19.23      7.03 o 
   3   3  13     1192.14     1213.80     39.74 o 
   4   3  13       55.46       75.75     10.83 o 
   5   3  13       78.80       96.33     12.38 o 
  -9   4  13       57.75       53.50      8.19 o 
  -8   4  13      456.75      457.07     15.04 o 
  -7   4  13       46.62       52.91      9.42 o 
  -6   4  13      234.77      208.53     14.94 o 
  -5   4  13     7286.24     7317.60     87.86 o 
  -4   4  13       44.27       42.62      5.90 o 
  -3   4  13      569.03      549.56     13.28 o 
  -2   4  13      199.70      171.03      7.99 o 
  -1   4  13      191.58      185.82      7.59 o 
   0   4  13      340.18      299.03      9.32 o 
   1   4  13     2816.83     2782.22     40.18 o 
   2   4  13       40.99       28.21      7.82 o 
   3   4  13       11.43       10.62      7.84 o 
   4   4  13        5.67        3.36      7.35 o 
   5   4  13      114.78      108.37     21.44 o 
  -9   5  13       44.35       31.22      7.60 o 
  -8   5  13       69.42       77.51     10.31 o 
  -7   5  13     1607.63     1659.33     39.63 o 
  -6   5  13        4.23       -0.94      4.05 o 
  -5   5  13      416.59      404.29     21.72 o 
  -4   5  13        1.07        4.79      4.24 o 
  -3   5  13     4046.07     4084.55     44.52 o 
  -2   5  13      262.70      238.06      7.96 o 
  -1   5  13     4249.30     4171.70     42.24 o 
   0   5  13      567.54      525.35     13.01 o 
   1   5  13      130.13      138.37      9.34 o 
   2   5  13      374.16      403.37     16.94 o 
   3   5  13     1562.78     1551.66     66.81 o 
   4   5  13      163.22      173.32     17.60 o 
   5   5  13      267.88      269.60     43.51 o 
  -9   6  13       46.71       43.15      8.90 o 
  -8   6  13      228.08      230.72     13.33 o 
  -7   6  13      431.75      472.40     19.81 o 
  -6   6  13       63.94       72.86      8.53 o 
  -5   6  13     1571.11     1629.62     67.14 o 
  -4   6  13       40.54       41.32      8.03 o 
  -3   6  13     1224.47     1122.27     20.00 o 
  -2   6  13      281.42      245.74     12.08 o 
  -1   6  13       62.38       53.20      5.05 o 
   0   6  13     1064.94     1085.53     19.31 o 
   1   6  13     2210.64     2162.00     38.35 o 
   2   6  13       77.00       73.24     10.53 o 
   3   6  13       75.78       72.53     15.86 o 
   4   6  13      336.16      340.90     22.63 o 
   5   6  13        6.83       -0.22      8.22 o 
  -9   7  13       39.53       38.00      9.82 o 
  -8   7  13      592.50      634.21     25.15 o 
  -7   7  13       22.79       22.16      6.78 o 
  -6   7  13       80.21       81.03     10.27 o 
  -5   7  13       66.53       63.28      8.97 o 
  -4   7  13      460.06      425.92     13.11 o 
  -3   7  13      125.40      113.15      8.88 o 
  -2   7  13      619.57      608.93     16.95 o 
  -1   7  13      444.11      391.13     17.13 o 
   0   7  13      316.72      317.55     13.36 o 
   1   7  13      636.70      628.28     19.79 o 
   2   7  13      273.78      270.70     20.01 o 
   3   7  13        2.77        5.66      7.90 o 
   4   7  13       29.73       20.01     12.63 o 
   5   7  13      281.29      281.15     22.60 o 
  -8   8  13      186.46      211.26     17.30 o 
  -7   8  13       70.48       76.13     30.94 o 
  -6   8  13     1703.54     1636.51     88.47 o 
  -5   8  13        8.50        2.94      5.55 o 
  -4   8  13       93.82       88.33     13.89 o 
  -3   8  13      793.08      755.23     18.27 o 
  -2   8  13      164.59      129.04     10.23 o 
  -1   8  13        0.56        1.40      4.84 o 
   0   8  13      312.56      363.83     17.55 o 
   1   8  13        6.15        9.18      6.65 o 
   2   8  13     2203.40     2412.70     49.69 o 
   3   8  13       68.97       40.54     11.14 o 
   4   8  13      219.36      183.99     20.10 o 
   5   8  13      146.50      143.79     29.88 o 
  -8   9  13       25.19       51.65     19.94 o 
  -7   9  13      288.50      294.33     20.45 o 
  -6   9  13       27.04       24.44     11.42 o 
  -5   9  13       85.40       93.93     13.50 o 
  -4   9  13     2198.83     2083.97     44.39 o 
  -3   9  13       14.58        4.65      6.72 o 
  -2   9  13      222.47      215.30     20.27 o 
  -1   9  13      822.08      775.71     22.83 o 
   0   9  13      816.84      853.60     25.71 o 
   1   9  13      172.85      171.45     23.97 o 
   2   9  13      784.12      825.80     28.27 o 
   3   9  13      127.87      108.47     19.18 o 
   4   9  13      372.38      372.86     25.25 o 
  -8  10  13      345.92      361.11     37.12 o 
  -7  10  13        0.21       -3.12      7.63 o 
  -6  10  13      323.70      323.95     22.58 o 
  -5  10  13        7.59        7.67      8.03 o 
  -4  10  13       20.34       16.32      5.73 o 
  -3  10  13      745.72      738.14     21.15 o 
  -2  10  13      345.81      299.08     15.56 o 
  -1  10  13      936.40      927.97     23.70 o 
   0  10  13      101.01       94.09     13.25 o 
   1  10  13      358.75      365.14     20.40 o 
   2  10  13       43.87       49.13     12.66 o 
   3  10  13      133.18      112.01     20.64 o 
   4  10  13      433.34      354.74     25.06 o 
  -7  11  13        0.06        5.06      8.89 o 
  -6  11  13      161.24      165.99     18.80 o 
  -5  11  13      950.16      950.81     88.24 o 
  -4  11  13       63.75       57.05     13.05 o 
  -3  11  13        0.02       -1.34      4.77 o 
  -2  11  13      536.10      497.29     19.47 o 
  -1  11  13      129.76      128.86     11.27 o 
   0  11  13       81.79       75.65     12.70 o 
   1  11  13      423.59      451.09     22.93 o 
   2  11  13       34.63       40.49     12.81 o 
   3  11  13       32.72       20.10     14.31 o 
   4  11  13       25.72       16.16     11.30 o 
  -7  12  13     1514.42     1732.50     55.62 o 
  -6  12  13       17.47        5.77      9.61 o 
  -5  12  13       94.51       93.33      8.60 o 
  -4  12  13      185.44      183.77     11.29 o 
  -3  12  13        0.56        8.77      5.92 o 
  -2  12  13       99.96       86.68     10.71 o 
  -1  12  13       40.15       30.73      8.16 o 
   0  12  13       38.88       39.21     12.80 o 
   1  12  13      191.83      237.19     21.22 o 
   2  12  13       33.77       20.51     11.98 o 
   3  12  13      645.72      653.69     94.46 o 
  -6  13  13        6.39        9.16     10.29 o 
  -5  13  13      592.38      594.48     21.20 o 
  -4  13  13      272.94      280.03     14.18 o 
  -3  13  13      358.11      375.45     23.43 o 
  -2  13  13       32.13       32.59      8.19 o 
  -1  13  13      113.68       99.93     14.34 o 
   0  13  13        0.45        0.53      8.50 o 
   1  13  13      112.00      156.50     19.27 o 
   2  13  13      308.16      274.32     25.04 o 
  -6  14  13      350.63      426.75     31.33 o 
  -5  14  13       73.33       62.70     10.20 o 
  -4  14  13      182.31      177.98     20.03 o 
  -3  14  13       25.28       19.11      8.38 o 
  -2  14  13       30.61       21.56      9.34 o 
  -1  14  13      327.98      389.78     24.87 o 
   0  14  13       66.44       76.61     29.31 o 
   1  14  13        8.35       15.36     11.86 o 
   2  14  13       51.80       66.19     16.38 o 
  -5  15  13       40.05       52.28     10.73 o 
  -4  15  13      100.80      110.75     11.38 o 
  -3  15  13        7.36        9.94      7.50 o 
  -2  15  13      332.71      339.92     23.16 o 
  -1  15  13       15.48       13.59     12.41 o 
   0  15  13      165.31      169.07     19.63 o 
   1  15  13      273.06      294.78     26.61 o 
  -3  16  13       20.93       32.22     10.38 o 
  -2  16  13       23.14        9.81     14.18 o 
  -1  16  13      111.17       93.79     18.41 o 
  -8   0  14      699.72      759.27     58.33 o 
  -7   0  14      161.94      163.61     11.14 o 
  -6   0  14     1665.34     1708.13     34.62 o 
  -5   0  14     2840.85     2945.40     50.19 o 
  -4   0  14       82.50       93.22      8.08 o 
  -3   0  14     1100.18     1002.80     16.81 o 
  -2   0  14      498.03      498.27     14.85 o 
  -1   0  14      954.53      998.42     25.04 o 
   0   0  14     1289.88     1272.70     40.88 o 
   1   0  14      556.04      526.98     27.21 o 
   2   0  14      455.26      502.09     56.92 o 
   3   0  14        0.17        4.49     11.80 o 
   4   0  14      269.42      277.21     35.86 o 
   5   0  14      611.08      679.13     49.53 o 
  -9   1  14        0.32       -1.78     16.29 o 
  -8   1  14       46.14       39.09      9.96 o 
  -7   1  14     1422.52     1473.58     24.34 o 
  -6   1  14     1141.90     1170.20     29.37 o 
  -5   1  14      799.97      763.85     17.91 o 
  -4   1  14      534.21      507.26     14.55 o 
  -3   1  14      796.25      873.90     13.54 o 
  -2   1  14      679.75      712.35     13.19 o 
  -1   1  14     3067.63     3096.24     35.97 o 
   0   1  14      311.49      325.03      9.78 o 
   1   1  14       94.44      103.51     11.43 o 
   2   1  14       42.80       35.13      7.82 o 
   3   1  14      214.07      203.32     21.41 o 
   4   1  14      107.76      130.62     37.50 o 
   5   1  14       71.54       75.10     15.29 o 
  -9   2  14      190.69      200.58     85.57 o 
  -8   2  14      156.99      185.05     12.57 o 
  -7   2  14      738.13      784.86     17.02 o 
  -6   2  14      463.34      464.83     20.20 o 
  -5   2  14       29.03       31.71      4.92 o 
  -4   2  14      988.72      968.94     20.92 o 
  -3   2  14      524.75      511.49     10.02 o 
  -2   2  14     1123.19     1034.51     18.69 o 
  -1   2  14       97.45       84.36      6.03 o 
   0   2  14       37.89       32.85      4.78 o 
   1   2  14      576.50      558.76     15.90 o 
   2   2  14      319.00      290.02     20.02 o 
   3   2  14       96.75      100.18     16.61 o 
   4   2  14      103.59      103.57     17.74 o 
   5   2  14       57.94       57.39     14.24 o 
  -9   3  14      119.93      114.22     11.69 o 
  -8   3  14      734.15      759.62     30.34 o 
  -7   3  14        0.20        3.44      4.07 o 
  -6   3  14       53.21       44.51      6.76 o 
  -5   3  14     1548.75     1537.99     28.97 o 
  -4   3  14        9.09       17.13      4.31 o 
  -3   3  14      594.92      577.45     12.24 o 
  -2   3  14      325.96      294.91      9.77 o 
  -1   3  14       60.88       58.45      5.12 o 
   0   3  14     2704.32     2610.51     35.15 o 
   1   3  14       81.63       82.33      7.92 o 
   2   3  14       54.47       55.18     11.35 o 
   3   3  14       90.04       89.88     16.35 o 
   4   3  14        0.23       10.53     10.11 o 
   5   3  14      263.01      227.39     23.79 o 
  -9   4  14      635.86      715.25     20.60 o 
  -8   4  14        6.64       11.20      5.35 o 
  -7   4  14      704.05      719.93     31.28 o 
  -6   4  14      220.32      245.09     15.22 o 
  -5   4  14      850.85      867.24     21.17 o 
  -4   4  14      834.93      818.19     22.45 o 
  -3   4  14      226.47      236.85     10.23 o 
  -2   4  14     1657.64     1605.28     23.08 o 
  -1   4  14     1096.15     1096.92     18.83 o 
   0   4  14      351.22      343.13     18.53 o 
   1   4  14      508.76      500.23     16.68 o 
   2   4  14     1475.40     1439.08     35.10 o 
   3   4  14      233.90      220.66     22.44 o 
   4   4  14      368.79      484.31     32.27 o 
   5   4  14       66.32       42.69     13.26 o 
  -9   5  14       16.42       18.27      6.85 o 
  -8   5  14       86.08       85.03      8.45 o 
  -7   5  14       26.74       15.65      5.68 o 
  -6   5  14       35.99       45.03      6.95 o 
  -5   5  14       22.21       12.08      4.89 o 
  -4   5  14        5.30        5.02      4.17 o 
  -3   5  14      923.85      939.26     22.41 o 
  -2   5  14       38.93       29.49      4.47 o 
  -1   5  14       11.42        7.48      3.53 o 
   0   5  14      401.10      368.46     12.53 o 
   1   5  14      443.94      507.22     23.44 o 
   2   5  14      186.14      203.60     22.22 o 
   3   5  14      516.46      593.23     33.56 o 
   4   5  14       55.11       47.72     14.00 o 
   5   5  14       82.05       61.08     15.39 o 
  -9   6  14      502.90      529.32     22.15 o 
  -8   6  14       30.16       27.74      7.32 o 
  -7   6  14      432.10      432.08     17.15 o 
  -6   6  14      269.51      265.00     21.41 o 
  -5   6  14       75.20       67.44      9.43 o 
  -4   6  14      467.41      416.50     17.16 o 
  -3   6  14        1.60        2.56      3.43 o 
  -2   6  14      181.75      163.55      9.38 o 
  -1   6  14      653.18      679.70     16.78 o 
   0   6  14      874.90      864.03     20.46 o 
   1   6  14       11.90       21.18      8.60 o 
   2   6  14       91.22       89.20     19.57 o 
   3   6  14      774.31      773.35     37.32 o 
   4   6  14        6.49        8.89     10.68 o 
   5   6  14      899.46      949.24     43.49 o 
  -8   7  14        3.56        3.72      6.99 o 
  -7   7  14       10.24       -0.41      6.13 o 
  -6   7  14      244.23      240.54     22.36 o 
  -5   7  14      119.17      111.04     14.87 o 
  -4   7  14      792.06      787.32     18.99 o 
  -3   7  14        0.09        2.94      4.05 o 
  -2   7  14     2948.79     2975.59     44.29 o 
  -1   7  14      193.75      162.39     18.24 o 
   0   7  14       49.20       56.61      7.58 o 
   1   7  14      853.00      889.53     31.67 o 
   2   7  14      599.77      636.98     28.00 o 
   3   7  14      525.11      599.12     65.11 o 
   4   7  14      100.12       65.84     15.70 o 
  -8   8  14       12.65       19.17      8.68 o 
  -7   8  14       40.57       42.52     10.22 o 
  -6   8  14        0.46        7.07      6.25 o 
  -5   8  14       26.70       36.44      8.06 o 
  -4   8  14     2365.01     2353.05     43.70 o 
  -3   8  14        2.64        9.02      4.37 o 
  -2   8  14       17.62       17.93      5.51 o 
  -1   8  14      311.33      250.32     13.24 o 
   0   8  14      622.13      624.02     25.03 o 
   1   8  14      127.41      150.63     19.79 o 
   2   8  14      483.57      511.20     34.48 o 
   3   8  14       82.85      146.51     20.90 o 
   4   8  14      130.22      125.60     20.16 o 
  -8   9  14       60.66       60.66     11.89 o 
  -7   9  14     1066.84     1086.48     53.36 o 
  -6   9  14       12.56        9.24      8.17 o 
  -5   9  14      196.49      170.61     47.89 o 
  -4   9  14      593.75      600.07     33.33 o 
  -3   9  14       55.88       59.49     14.78 o 
  -2   9  14       57.24       45.18      7.55 o 
  -1   9  14      661.01      662.35     22.13 o 
   0   9  14        8.70       15.13     11.80 o 
   1   9  14      129.55      111.82     14.80 o 
   2   9  14      445.80      459.19     44.53 o 
   3   9  14       11.67        6.70     10.93 o 
   4   9  14       31.36       45.43     15.07 o 
  -8  10  14       43.44       22.37     16.52 o 
  -7  10  14       59.77       50.13     19.61 o 
  -6  10  14      673.62      723.57     39.09 o 
  -5  10  14      492.94      499.21     26.89 o 
  -4  10  14        5.42       12.28      4.34 o 
  -3  10  14      126.77      118.98     10.27 o 
  -2  10  14       17.66       12.76      5.95 o 
  -1  10  14       95.08       86.98     10.82 o 
   0  10  14      136.21      120.93     18.19 o 
   1  10  14      476.48      425.63     30.93 o 
   2  10  14      323.89      354.74     30.78 o 
   3  10  14       30.31       48.21     22.38 o 
  -7  11  14       10.98       36.93     12.03 o 
  -6  11  14        1.73        4.93      8.19 o 
  -5  11  14      291.96      251.04     22.41 o 
  -4  11  14       36.33       33.81      6.03 o 
  -3  11  14        3.98       -1.05      4.92 o 
  -2  11  14      440.50      462.52     22.73 o 
  -1  11  14      493.04      542.76     34.11 o 
   0  11  14       61.63       34.38     12.34 o 
   1  11  14      197.20      226.14     25.35 o 
   2  11  14      207.63      229.15     36.47 o 
   3  11  14       16.74       13.20     18.35 o 
  -7  12  14       55.86       69.31     15.48 o 
  -6  12  14       54.34       32.04     11.96 o 
  -5  12  14      135.29      140.17     19.29 o 
  -4  12  14        0.31        1.01      5.11 o 
  -3  12  14      166.70      165.37     14.45 o 
  -2  12  14       18.87       17.04      7.58 o 
  -1  12  14        0.67        6.28      8.00 o 
   0  12  14       21.09        7.20     10.98 o 
   1  12  14       75.61       72.62     16.69 o 
   2  12  14       26.86       49.58     17.40 o 
   3  12  14      158.86      185.46     36.70 o 
  -6  13  14        0.08       16.15     10.79 o 
  -5  13  14        0.00       -0.18      5.72 o 
  -4  13  14      121.04      132.56     13.47 o 
  -3  13  14      393.02      398.73     19.05 o 
  -2  13  14        8.22        8.49      7.10 o 
  -1  13  14     1175.54     1174.67     67.97 o 
   0  13  14      135.76      147.14     22.75 o 
   1  13  14       58.24       30.95     15.39 o 
   2  13  14       66.56       56.99     34.45 o 
  -5  14  14      691.64      694.90     24.28 o 
  -4  14  14       43.59       39.89     14.13 o 
  -3  14  14      220.33      273.81     17.77 o 
  -2  14  14      122.07      157.33     16.98 o 
  -1  14  14     1432.36     1693.40     87.54 o 
   0  14  14       48.09       20.37     19.47 o 
   1  14  14      151.88      147.83     47.65 o 
  -4  15  14        1.69        1.87      6.48 o 
  -3  15  14      439.82      505.56     22.81 o 
  -2  15  14        0.85        8.13     16.99 o 
  -1  15  14       19.71       36.33     14.93 o 
   0  15  14       37.49       25.99     14.68 o 
  -9   1  15        1.38        2.90     12.61 o 
  -8   1  15       48.79       38.81      5.61 o 
  -7   1  15      153.06      137.06      8.45 o 
  -6   1  15       58.92       43.91      7.92 o 
  -5   1  15      595.89      597.78     14.04 o 
  -4   1  15        0.07        3.21      3.13 o 
  -3   1  15      349.95      347.64      9.60 o 
  -2   1  15     3397.95     3379.99     38.01 o 
  -1   1  15     2178.76     2214.94     32.79 o 
   0   1  15      545.74      489.34     14.05 o 
   1   1  15       69.95       70.22      7.79 o 
   2   1  15       26.19       14.84      7.06 o 
   3   1  15        5.18       -2.19      8.83 o 
   4   1  15      253.46      308.53     27.36 o 
   5   1  15      143.62      134.57     20.35 o 
  -9   2  15      105.28       89.84     11.75 o 
  -8   2  15       22.57       31.98      5.44 o 
  -7   2  15       79.68       96.95      7.68 o 
  -6   2  15      322.42      328.50     12.17 o 
  -5   2  15      882.92      906.21     25.78 o 
  -4   2  15      628.88      635.90     20.11 o 
  -3   2  15       46.42       58.65      4.48 o 
  -2   2  15      185.90      168.68     10.61 o 
  -1   2  15      480.33      472.93     12.47 o 
   0   2  15     6560.44     6570.66     69.36 o 
   1   2  15     1604.19     1627.23     29.50 o 
   2   2  15        0.07        4.04      6.66 o 
   3   2  15      883.59      887.23     40.52 o 
   4   2  15       38.88       19.94     11.92 o 
   5   2  15      357.44      376.21     42.41 o 
  -9   3  15      254.96      298.94     18.39 o 
  -8   3  15       65.53       64.93     10.47 o 
  -7   3  15        0.51        0.80      4.24 o 
  -6   3  15      681.18      652.52     18.85 o 
  -5   3  15      691.11      715.55     19.43 o 
  -4   3  15       18.60       21.82      5.26 o 
  -3   3  15        4.51        7.34      2.82 o 
  -2   3  15     1101.12     1108.33     17.81 o 
  -1   3  15      210.50      204.60      9.58 o 
   0   3  15       20.13       13.87      4.67 o 
   1   3  15      155.16      148.48     12.86 o 
   2   3  15      228.63      227.51     16.49 o 
   3   3  15      155.73      130.99     19.18 o 
   4   3  15       27.09       24.06     12.64 o 
   5   3  15      192.03      202.18     24.49 o 
  -9   4  15      197.69      208.76     12.74 o 
  -8   4  15      238.93      267.22     12.85 o 
  -7   4  15        0.58        9.64      5.11 o 
  -6   4  15      540.18      539.26     31.22 o 
  -5   4  15      383.36      340.17     14.09 o 
  -4   4  15       14.83       13.08      5.09 o 
  -3   4  15      979.75      994.38     18.66 o 
  -2   4  15      600.68      548.51     15.23 o 
  -1   4  15      112.37      113.88      8.10 o 
   0   4  15       34.51       28.84      5.30 o 
   1   4  15      438.26      462.74     19.92 o 
   2   4  15       58.54       59.84     11.32 o 
   3   4  15      218.39      221.43     23.60 o 
   4   4  15      565.35      624.55     37.37 o 
   5   4  15        0.36       -0.05     10.72 o 
  -9   5  15       53.38       75.99      9.45 o 
  -8   5  15      295.86      298.89     18.36 o 
  -7   5  15       24.71       35.06      7.25 o 
  -6   5  15        0.11       -1.36      5.32 o 
  -5   5  15       40.91       34.43      6.65 o 
  -4   5  15      165.72      144.91     11.72 o 
  -3   5  15      979.70      988.33     25.25 o 
  -2   5  15      980.75      991.80     20.67 o 
  -1   5  15      708.53      744.07     17.11 o 
   0   5  15      664.00      677.60     16.90 o 
   1   5  15      335.81      353.82     35.87 o 
   2   5  15      471.30      510.44     22.70 o 
   3   5  15      297.95      328.27     56.36 o 
   4   5  15      289.64      313.56     28.52 o 
  -9   6  15      101.76      115.65     12.53 o 
  -8   6  15      636.42      650.19     25.53 o 
  -7   6  15       32.64       26.29      7.21 o 
  -6   6  15     1075.39     1160.49     34.15 o 
  -5   6  15       55.40       41.88      8.23 o 
  -4   6  15       77.93       66.05      8.75 o 
  -3   6  15       21.53       23.85      4.64 o 
  -2   6  15       70.52       61.84      6.90 o 
  -1   6  15        6.93       10.13      4.74 o 
   0   6  15       58.39       63.35     12.59 o 
   1   6  15       17.57       17.62      8.65 o 
   2   6  15      557.70      643.83     24.87 o 
   3   6  15        0.44        1.54     10.26 o 
   4   6  15      356.23      352.05     29.84 o 
  -8   7  15        0.01        0.54      6.55 o 
  -7   7  15      439.09      433.56     19.97 o 
  -6   7  15        7.16       11.11      6.52 o 
  -5   7  15        0.21        4.11      5.47 o 
  -4   7  15      519.08      509.89     15.56 o 
  -3   7  15       61.94       61.19      6.75 o 
  -2   7  15        1.18        0.88      4.01 o 
  -1   7  15     2076.43     1962.29     35.68 o 
   0   7  15       30.57       17.42      6.96 o 
   1   7  15       22.60       28.95     15.61 o 
   2   7  15      212.57      180.72     24.57 o 
   3   7  15       68.83       86.17     17.31 o 
   4   7  15      295.26      291.45     91.80 o 
  -8   8  15      592.82      592.39     26.85 o 
  -7   8  15       13.87       17.64      7.98 o 
  -6   8  15       96.94       91.09     11.80 o 
  -5   8  15      856.05      847.34     29.13 o 
  -4   8  15      132.98      145.64     10.29 o 
  -3   8  15      966.78      974.77     27.40 o 
  -2   8  15        6.01        3.29      4.83 o 
  -1   8  15       45.47       32.90      6.82 o 
   0   8  15      228.70      200.57     19.45 o 
   1   8  15     2147.05     2179.94     86.74 o 
   2   8  15      194.52      169.51     18.75 o 
   3   8  15      752.91      787.81     40.55 o 
   4   8  15        0.27       -5.64     10.37 o 
  -8   9  15        2.62        9.32      8.61 o 
  -7   9  15       33.14       17.56      9.46 o 
  -6   9  15      864.34      864.49     34.35 o 
  -5   9  15       20.26       24.26      8.41 o 
  -4   9  15       49.13       26.63      7.04 o 
  -3   9  15      534.38      526.95     16.82 o 
  -2   9  15        2.80        7.24      5.55 o 
  -1   9  15     1756.03     1814.88     45.43 o 
   0   9  15       22.96        8.38      9.23 o 
   1   9  15      100.85      108.42     18.87 o 
   2   9  15      144.11      154.60     18.62 o 
   3   9  15       54.11       38.77     14.74 o 
  -7  10  15       20.35       24.32      9.96 o 
  -6  10  15       24.05       23.25     10.08 o 
  -5  10  15     1195.69     1271.51     98.11 o 
  -4  10  15      741.29      781.55     35.82 o 
  -3  10  15        2.14        0.35      5.11 o 
  -2  10  15      359.81      364.42     17.81 o 
  -1  10  15       20.99        9.72      7.05 o 
   0  10  15      352.26      384.53     28.77 o 
   1  10  15      292.12      365.53     29.89 o 
   2  10  15      431.61      416.43     45.59 o 
   3  10  15      104.17       90.46     19.27 o 
  -7  11  15      604.03      690.97     35.01 o 
  -6  11  15      945.77      997.52     65.07 o 
  -5  11  15       15.20        8.41      8.89 o 
  -4  11  15      179.35      152.71      9.77 o 
  -3  11  15        0.53        5.60      5.89 o 
  -2  11  15     1529.58     1612.28     37.05 o 
  -1  11  15      133.70      121.50     16.39 o 
   0  11  15     1729.84     1848.39     78.50 o 
   1  11  15       12.69        8.80     12.03 o 
   2  11  15      160.98      146.34     23.39 o 
   3  11  15       37.12       62.07     25.28 o 
  -6  12  15      469.90      445.57     30.03 o 
  -5  12  15       34.50       37.28     12.64 o 
  -4  12  15      984.66     1080.56     25.33 o 
  -3  12  15      110.25       96.37     10.61 o 
  -2  12  15        2.21       -4.88      6.07 o 
  -1  12  15        0.84        1.49     10.36 o 
   0  12  15     1155.61     1178.08     49.04 o 
   1  12  15        7.08       32.57     15.45 o 
   2  12  15      676.43      769.35     76.96 o 
  -6  13  15      213.17      255.07     25.59 o 
  -5  13  15      265.95      271.49     14.02 o 
  -4  13  15       81.33       78.36      9.12 o 
  -3  13  15       26.26       46.98      8.89 o 
  -2  13  15      849.87      926.01     33.07 o 
  -1  13  15      160.21      164.86     22.00 o 
   0  13  15      178.13      210.64     55.80 o 
   1  13  15       64.69       70.02     18.49 o 
  -5  14  15      206.48      214.47     14.16 o 
  -4  14  15        5.37        3.97      6.28 o 
  -3  14  15      700.18      758.46     26.06 o 
  -2  14  15       14.26       -3.47      8.35 o 
  -1  14  15      147.24      199.94     24.38 o 
   0  14  15      206.20      196.34     56.45 o 
  -3  15  15      289.92      325.54     22.04 o 
  -2  15  15        3.21        8.28     11.14 o 
  -1  15  15      215.88      279.68     28.03 o 
  -9   0  16       12.40       33.98     24.06 o 
  -8   0  16     1217.52     1249.02     36.33 o 
  -7   0  16      414.31      413.40     21.06 o 
  -6   0  16       32.31       33.23      8.30 o 
  -5   0  16      924.48      851.53     24.84 o 
  -4   0  16     1383.51     1369.42     37.14 o 
  -3   0  16       96.51      117.99      8.48 o 
  -2   0  16      387.05      363.46     18.92 o 
  -1   0  16      367.94      374.40     17.00 o 
   0   0  16      119.98       67.32     10.69 o 
   1   0  16     3142.39     3295.67     66.40 o 
   2   0  16        2.29       14.96     12.64 o 
   3   0  16      294.65      405.29     43.63 o 
   4   0  16     3015.74     3332.91    128.26 o 
  -9   1  16      205.55      190.95     27.93 o 
  -8   1  16        7.26        9.20      5.82 o 
  -7   1  16       16.19       13.63      4.95 o 
  -6   1  16      626.91      608.27     16.68 o 
  -5   1  16        0.14        4.62      3.77 o 
  -4   1  16        0.22        1.89      3.43 o 
  -3   1  16     1757.26     1728.89     22.48 o 
  -2   1  16     2906.48     2857.98     33.27 o 
  -1   1  16      548.63      541.83     14.63 o 
   0   1  16      884.74      870.00     20.65 o 
   1   1  16      271.62      276.51     14.96 o 
   2   1  16      678.59      682.86     41.15 o 
   3   1  16      780.29      878.69     41.49 o 
   4   1  16      245.22      249.50     46.30 o 
  -9   2  16        0.37        2.24      8.48 o 
  -8   2  16       47.46       56.92     10.12 o 
  -7   2  16       62.73       59.15      7.32 o 
  -6   2  16      408.83      418.56     17.00 o 
  -5   2  16        5.51        3.46      4.33 o 
  -4   2  16     1350.85     1346.13     24.30 o 
  -3   2  16        1.08        8.46      3.16 o 
  -2   2  16      104.78       93.60      8.19 o 
  -1   2  16     1247.98     1265.32     23.00 o 
   0   2  16     2694.15     2802.70     50.12 o 
   1   2  16      398.67      407.89     19.89 o 
   2   2  16        8.53        1.55      6.61 o 
   3   2  16       39.16       34.05     13.29 o 
   4   2  16       15.32        1.90     28.46 o 
  -9   3  16       33.05       25.49      6.26 o 
  -8   3  16       32.14       24.79      7.26 o 
  -7   3  16       32.81       25.88      5.71 o 
  -6   3  16      710.79      736.43     21.56 o 
  -5   3  16        0.62        4.19      4.13 o 
  -4   3  16      634.26      632.65     20.32 o 
  -3   3  16      160.67      134.05      7.25 o 
  -2   3  16     2107.19     2069.06     36.80 o 
  -1   3  16      502.53      464.50     13.80 o 
   0   3  16       16.78       14.81      6.80 o 
   1   3  16      606.11      595.96     22.32 o 
   2   3  16      244.97      256.42     17.71 o 
   3   3  16      318.67      379.31     30.14 o 
   4   3  16      428.68      498.73     44.14 o 
  -9   4  16       43.61       48.79      8.02 o 
  -8   4  16      626.86      651.35     22.83 o 
  -7   4  16      245.96      189.49     14.03 o 
  -6   4  16      360.50      318.54     26.96 o 
  -5   4  16       88.75       84.19      8.90 o 
  -4   4  16      209.66      195.11     16.39 o 
  -3   4  16      347.07      318.27     11.07 o 
  -2   4  16      112.60      127.28      8.08 o 
  -1   4  16       83.72       79.53      9.65 o 
   0   4  16      103.90       91.94      8.46 o 
   1   4  16      271.23      254.50     16.66 o 
   2   4  16      623.57      656.87     25.28 o 
   3   4  16      111.27      126.49     20.02 o 
   4   4  16      184.93      152.92     36.98 o 
  -9   5  16        1.73        1.09      6.29 o 
  -8   5  16        1.21       -2.38      5.28 o 
  -7   5  16       26.56       12.22      6.58 o 
  -6   5  16      161.88      197.81     14.11 o 
  -5   5  16     1091.99     1035.68     32.20 o 
  -4   5  16      738.84      718.59     23.28 o 
  -3   5  16       22.92       21.79      4.68 o 
  -2   5  16       10.68        8.50      4.53 o 
  -1   5  16       90.59       91.74      8.42 o 
   0   5  16      153.43      124.66      9.86 o 
   1   5  16      102.90       67.94     16.50 o 
   2   5  16       12.67        2.50      7.38 o 
   3   5  16      124.59      114.04     19.63 o 
   4   5  16      269.53      265.54     27.93 o 
  -8   6  16       88.31      112.95     11.85 o 
  -7   6  16     1566.31     1587.35     39.07 o 
  -6   6  16      109.95       80.81     13.22 o 
  -5   6  16        4.50        1.17      5.41 o 
  -4   6  16      248.32      235.92     10.14 o 
  -3   6  16      312.60      314.33     12.82 o 
  -2   6  16     1197.21     1157.69     23.84 o 
  -1   6  16        0.69       -1.43      4.31 o 
   0   6  16      305.72      327.60     17.60 o 
   1   6  16      354.86      346.59     27.30 o 
   2   6  16        3.21       11.78      8.07 o 
   3   6  16      813.88      983.79    106.77 o 
   4   6  16      190.27      162.71     23.32 o 
  -8   7  16       81.63       82.60     11.31 o 
  -7   7  16      144.92      118.34     13.17 o 
  -6   7  16       88.44       78.88     11.36 o 
  -5   7  16      342.96      357.78     20.12 o 
  -4   7  16      711.54      688.32     22.16 o 
  -3   7  16      366.64      352.60     12.91 o 
  -2   7  16      809.13      827.89     21.81 o 
  -1   7  16      357.81      366.39     14.95 o 
   0   7  16      107.50       67.25     11.51 o 
   1   7  16      182.89      206.24     23.30 o 
   2   7  16      134.68       76.86     12.24 o 
   3   7  16        2.09        9.94     12.05 o 
   4   7  16      196.58      192.48     24.93 o 
  -8   8  16      194.17      218.36     18.54 o 
  -7   8  16     1090.08     1115.62     34.40 o 
  -6   8  16      365.66      349.50     26.14 o 
  -5   8  16       54.39       43.79     12.63 o 
  -4   8  16     1014.39     1012.09     24.86 o 
  -3   8  16       41.95       32.93      6.13 o 
  -2   8  16      162.15      159.17     15.00 o 
  -1   8  16       50.81       31.40      8.82 o 
   0   8  16       59.61       59.59     13.76 o 
   1   8  16        0.00       10.31     10.79 o 
   2   8  16      226.05      238.77     25.41 o 
   3   8  16       85.14       75.38     17.57 o 
  -8   9  16        5.42        6.57      8.51 o 
  -7   9  16      262.35      324.67     23.05 o 
  -6   9  16      216.72      198.00     19.46 o 
  -5   9  16      164.44      129.68     14.95 o 
  -4   9  16       16.66       17.35      6.08 o 
  -3   9  16       11.34       12.22      5.33 o 
  -2   9  16        1.45        4.81      6.16 o 
  -1   9  16      456.31      431.95     19.92 o 
   0   9  16       74.95       61.00     14.39 o 
   1   9  16       14.03       14.04     11.40 o 
   2   9  16       29.74       31.10     12.27 o 
   3   9  16      102.14       84.41     18.83 o 
  -7  10  16       26.40       13.44      9.62 o 
  -6  10  16      148.46      132.39     17.93 o 
  -5  10  16       11.24       20.73     15.92 o 
  -4  10  16        0.88        4.90      4.34 o 
  -3  10  16      226.01      224.09     13.66 o 
  -2  10  16        6.01        8.98      6.51 o 
  -1  10  16      255.60      265.79     19.89 o 
   0  10  16      294.99      250.69     25.16 o 
   1  10  16      432.02      351.19     30.19 o 
   2  10  16      351.82      415.77     32.75 o 
  -7  11  16       63.62       63.65     14.66 o 
  -6  11  16       46.91       44.02     12.95 o 
  -5  11  16      109.65       80.53     15.52 o 
  -4  11  16      432.86      406.34     17.61 o 
  -3  11  16      468.08      461.59     18.80 o 
  -2  11  16        7.10        3.76      6.55 o 
  -1  11  16      391.38      388.40     30.97 o 
   0  11  16      205.63      215.13     24.53 o 
   1  11  16      125.23      128.06     28.37 o 
   2  11  16       44.85       51.25     32.72 o 
  -6  12  16       95.75       94.88     17.31 o 
  -5  12  16       50.35       31.79     12.78 o 
  -4  12  16      110.06      126.64      9.94 o 
  -3  12  16      102.94       91.79     10.67 o 
  -2  12  16       86.82       78.64     10.98 o 
  -1  12  16       28.30       35.30     34.87 o 
   0  12  16      168.79      181.31     24.59 o 
   1  12  16       82.23       88.60     19.91 o 
  -5  13  16       17.21       14.32     11.25 o 
  -4  13  16       95.03      122.15     13.30 o 
  -3  13  16        0.12       -1.88      6.70 o 
  -2  13  16        9.84        3.14      8.79 o 
  -1  13  16      837.54      899.14     42.15 o 
   0  13  16       86.85       44.31     19.01 o 
   1  13  16        2.68       -7.04     19.89 o 
  -4  14  16        0.34        4.86      6.45 o 
  -3  14  16        7.31        4.83      7.64 o 
  -2  14  16        7.77       27.57     16.24 o 
  -1  14  16       40.33       44.71     15.18 o 
  -9   1  17       90.52       81.45      9.63 o 
  -8   1  17        9.40        6.59      5.25 o 
  -7   1  17      139.12      153.31     16.39 o 
  -6   1  17        0.46        7.89      4.97 o 
  -5   1  17        1.70        2.21      4.11 o 
  -4   1  17       20.99       16.59      5.44 o 
  -3   1  17      366.43      368.32     10.57 o 
  -2   1  17      535.33      521.75     15.94 o 
  -1   1  17        0.29        3.92      4.19 o 
   0   1  17      903.28      986.88     27.90 o 
   1   1  17      122.57      140.67     13.59 o 
   2   1  17       62.48       66.86     11.63 o 
   3   1  17        0.00        6.25     11.22 o 
   4   1  17       31.20       15.25     23.73 o 
  -9   2  17      123.91      157.78      9.99 o 
  -8   2  17       35.20       30.03      9.03 o 
  -7   2  17      425.28      433.35     26.13 o 
  -6   2  17      116.34       85.19      9.78 o 
  -5   2  17       11.02        7.74      4.83 o 
  -4   2  17      373.74      330.99     15.20 o 
  -3   2  17        0.79        4.73      3.16 o 
  -2   2  17        0.75        3.35      3.70 o 
  -1   2  17      370.94      367.01     14.61 o 
   0   2  17     1259.03     1303.80     26.68 o 
   1   2  17       83.10       86.99     11.42 o 
   2   2  17      222.68      220.23     17.05 o 
   3   2  17      743.83      905.98     44.02 o 
   4   2  17      105.68      111.25     20.32 o 
  -9   3  17      159.48      147.97     10.51 o 
  -8   3  17       51.19       39.97      7.17 o 
  -7   3  17      366.18      369.31     29.79 o 
  -6   3  17     1100.84     1061.80     29.75 o 
  -5   3  17      647.55      617.98     19.68 o 
  -4   3  17       21.78       28.23      6.16 o 
  -3   3  17       66.05       67.77      7.35 o 
  -2   3  17      379.43      411.09     13.03 o 
  -1   3  17      171.63      169.47      9.90 o 
   0   3  17      196.57      214.28     12.25 o 
   1   3  17       71.23       47.41     11.13 o 
   2   3  17       22.91       27.06      9.26 o 
   3   3  17       47.95       55.58     24.48 o 
   4   3  17       27.30       13.96     12.81 o 
  -9   4  17      314.88      326.91     29.29 o 
  -8   4  17      772.99      817.10     23.64 o 
  -7   4  17      123.94      126.99     10.97 o 
  -6   4  17        3.32       10.76      6.09 o 
  -5   4  17     1158.91     1197.74     33.43 o 
  -4   4  17       50.77       48.95      9.39 o 
  -3   4  17     1886.24     1864.30     29.41 o 
  -2   4  17       10.66        4.75      4.37 o 
  -1   4  17       78.72       77.40      8.66 o 
   0   4  17        1.10        6.40      5.72 o 
   1   4  17      328.57      334.28     22.00 o 
   2   4  17       36.55       43.25     10.48 o 
   3   4  17      151.79      139.91     38.90 o 
   4   4  17      145.09      138.73     48.17 o 
  -8   5  17        8.57       15.92      6.44 o 
  -7   5  17      293.53      281.08     17.77 o 
  -6   5  17      504.67      533.06     40.50 o 
  -5   5  17        3.07        0.54      5.33 o 
  -4   5  17      174.46      170.53     16.49 o 
  -3   5  17     1321.82     1383.23     24.94 o 
  -2   5  17       12.33        7.99      4.52 o 
  -1   5  17     2176.31     2134.27     47.39 o 
   0   5  17      150.16      110.13     11.76 o 
   1   5  17       29.43        4.94      8.40 o 
   2   5  17        0.53        3.05      7.99 o 
   3   5  17      131.56      104.71     20.10 o 
  -8   6  17      652.19      713.62     33.46 o 
  -7   6  17       86.69       75.78     10.95 o 
  -6   6  17       93.41      101.69     12.47 o 
  -5   6  17      239.12      263.91     17.63 o 
  -4   6  17      681.96      684.48     23.56 o 
  -3   6  17     1464.08     1433.19     26.03 o 
  -2   6  17       18.52       16.12      5.23 o 
  -1   6  17        0.53       -0.50      4.60 o 
   0   6  17       55.14       54.98     17.96 o 
   1   6  17      188.67      153.97     41.61 o 
   2   6  17       20.17       27.61      9.14 o 
   3   6  17      656.39      752.97     40.85 o 
  -8   7  17      510.26      542.89     23.53 o 
  -7   7  17      197.48      193.87     15.98 o 
  -6   7  17      457.88      478.13     39.30 o 
  -5   7  17        6.34        5.31      6.74 o 
  -4   7  17      219.27      205.39     16.80 o 
  -3   7  17      434.02      386.76     20.48 o 
  -2   7  17      441.16      444.26     20.18 o 
  -1   7  17      374.99      345.06     14.93 o 
   0   7  17       80.95       81.76     15.75 o 
   1   7  17      113.34      179.73     22.90 o 
   2   7  17      192.91      223.31     18.36 o 
   3   7  17       16.34        5.06     12.52 o 
  -8   8  17       10.44       14.57      9.26 o 
  -7   8  17      262.13      297.14     19.70 o 
  -6   8  17      208.51      147.31     15.37 o 
  -5   8  17        0.51        0.72      6.91 o 
  -4   8  17       32.62       25.02      6.38 o 
  -3   8  17        0.59        3.41      4.96 o 
  -2   8  17        5.46       -0.62      5.11 o 
  -1   8  17      562.73      580.00     20.15 o 
   0   8  17        0.36        4.65      9.36 o 
   1   8  17      262.29      251.86     32.11 o 
   2   8  17      570.22      541.96     29.42 o 
   3   8  17        5.81       -1.07     12.12 o 
  -7   9  17       56.12       38.28     10.53 o 
  -6   9  17       28.49       23.83      9.30 o 
  -5   9  17       99.96       81.38     13.03 o 
  -4   9  17      300.96      283.67     14.68 o 
  -3   9  17      993.90     1017.54     24.50 o 
  -2   9  17        2.34       11.62      6.03 o 
  -1   9  17       23.00       20.44     12.90 o 
   0   9  17      674.49      730.54     36.57 o 
   1   9  17      505.09      525.52     36.01 o 
   2   9  17      503.73      538.13     32.08 o 
  -7  10  17        0.08        2.21      9.01 o 
  -6  10  17      240.90      236.18     22.44 o 
  -5  10  17      123.81      104.83     16.93 o 
  -4  10  17      131.52      124.03     12.47 o 
  -3  10  17       46.08       44.25      8.07 o 
  -2  10  17       82.44       93.92     15.83 o 
  -1  10  17      975.52     1118.12     36.72 o 
   0  10  17      321.78      366.16     29.89 o 
   1  10  17      106.11      122.40     26.64 o 
   2  10  17       48.67       68.77     16.19 o 
  -6  11  17        1.10       -7.07     12.97 o 
  -5  11  17       73.29       30.58     12.46 o 
  -4  11  17      181.34      204.19     11.76 o 
  -3  11  17       82.65       64.34      9.65 o 
  -2  11  17      655.03      700.37     25.01 o 
  -1  11  17       64.34       46.50     25.32 o 
   0  11  17       65.00      124.36     20.87 o 
   1  11  17      301.93      379.19     42.04 o 
  -6  12  17       40.48       49.92     14.41 o 
  -5  12  17       13.67       15.17     11.84 o 
  -4  12  17      112.58       85.29     10.53 o 
  -3  12  17        7.62       13.24      7.09 o 
  -2  12  17     1292.75     1375.63     77.71 o 
  -1  12  17       10.20        0.29     10.56 o 
   0  12  17      383.18      466.52     34.72 o 
   1  12  17       69.43       36.26     20.92 o 
  -5  13  17       91.86       35.96     14.54 o 
  -4  13  17      324.35      361.50     25.88 o 
  -3  13  17      208.72      217.72     15.97 o 
  -2  13  17       21.93       28.26     16.46 o 
  -1  13  17        8.50       27.58     13.45 o 
   0  13  17        8.64        8.13     13.44 o 
  -3  14  17        1.56        4.06      7.52 o 
  -2  14  17      100.03       97.23     18.07 o 
  -9   0  18       73.12       71.86     11.71 o 
  -8   0  18     1297.02     1355.42     42.46 o 
  -7   0  18        8.32       15.32      8.20 o 
  -6   0  18       83.48       76.53     12.66 o 
  -5   0  18       70.60       90.59     35.86 o 
  -4   0  18     2145.50     2101.65     83.86 o 
  -3   0  18      533.96      516.03     30.72 o 
  -2   0  18     1391.40     1466.35     51.87 o 
  -1   0  18     2157.28     2283.43     46.41 o 
   0   0  18       90.60       71.10     10.42 o 
   1   0  18      119.09      110.29     24.72 o 
   2   0  18     2188.84     2594.44     77.02 o 
   3   0  18      219.18      239.76     38.38 o 
  -9   1  18      259.07      276.74     26.85 o 
  -8   1  18       51.59       42.09      8.19 o 
  -7   1  18       74.72       52.79      8.02 o 
  -6   1  18      223.65      215.40     13.41 o 
  -5   1  18      212.67      209.84     13.75 o 
  -4   1  18        0.41        0.01      4.18 o 
  -3   1  18       68.28       45.04      5.17 o 
  -2   1  18     1206.36     1192.34     28.00 o 
  -1   1  18      176.84      163.77     10.34 o 
   0   1  18       49.96       63.89      7.77 o 
   1   1  18      281.48      271.84     64.18 o 
   2   1  18       37.18       36.86     10.29 o 
   3   1  18       13.37        4.49     11.32 o 
  -9   2  18        7.88        9.42      6.21 o 
  -8   2  18       42.50       43.34      7.59 o 
  -7   2  18      626.96      685.16     21.79 o 
  -6   2  18        8.62       14.40      5.98 o 
  -5   2  18       51.13       31.95      7.71 o 
  -4   2  18       50.48       41.47      9.11 o 
  -3   2  18        4.49        2.26      3.68 o 
  -2   2  18       17.95       14.93      4.95 o 
  -1   2  18       29.14       21.61      7.35 o 
   0   2  18        8.54       11.48      6.06 o 
   1   2  18        1.25       -9.16      9.16 o 
   2   2  18      392.92      432.58     26.69 o 
   3   2  18      187.04      233.74     27.10 o 
  -8   3  18      114.39      150.26     11.62 o 
  -7   3  18       48.27       41.34      7.69 o 
  -6   3  18      681.51      633.26     48.53 o 
  -5   3  18      407.71      400.91     19.52 o 
  -4   3  18       71.19       65.90     14.85 o 
  -3   3  18      935.78      917.35     19.48 o 
  -2   3  18       68.80       58.19      7.00 o 
  -1   3  18      222.93      235.66     12.56 o 
   0   3  18       63.56       61.47      9.77 o 
   1   3  18      550.47      575.46     33.53 o 
   2   3  18       11.05       13.25      8.53 o 
   3   3  18      123.77      119.90     21.37 o 
  -8   4  18      124.43      136.26     15.43 o 
  -7   4  18      584.73      625.54     32.68 o 
  -6   4  18       43.62       29.01     13.70 o 
  -5   4  18      241.61      202.25     15.70 o 
  -4   4  18        4.18       15.36      7.12 o 
  -3   4  18        4.61       10.75      4.49 o 
  -2   4  18       68.05       63.16      7.85 o 
  -1   4  18      392.03      402.53     15.80 o 
   0   4  18       84.20       44.49     16.01 o 
   1   4  18     1100.35     1244.15     51.26 o 
   2   4  18       51.05       45.65     11.22 o 
   3   4  18      232.49      250.37     28.54 o 
  -8   5  18        1.61       -6.92      5.81 o 
  -7   5  18      384.31      367.98     41.39 o 
  -6   5  18       59.01       50.73     13.72 o 
  -5   5  18       25.48       12.03      6.74 o 
  -4   5  18        3.40        1.60      6.48 o 
  -3   5  18     1171.38     1227.21     23.96 o 
  -2   5  18      360.30      369.48     14.61 o 
  -1   5  18      170.63      188.52     11.82 o 
   0   5  18       24.25        2.38      8.93 o 
   1   5  18        7.47       18.42     11.61 o 
   2   5  18       55.59       41.70     10.64 o 
   3   5  18      500.04      477.25     36.23 o 
  -8   6  18       30.88       35.03      8.39 o 
  -7   6  18      282.60      271.41     22.42 o 
  -6   6  18        5.32        0.58      6.83 o 
  -5   6  18      799.79      853.31     30.12 o 
  -4   6  18     1051.63     1017.14     22.99 o 
  -3   6  18      199.19      201.27     11.38 o 
  -2   6  18        3.53       -0.11      4.58 o 
  -1   6  18        1.80        7.83      5.61 o 
   0   6  18      244.06      323.02     26.42 o 
   1   6  18      250.81      246.41     25.62 o 
   2   6  18      200.94      202.69     19.47 o 
   3   6  18       77.57       28.00     28.74 o 
  -8   7  18       85.52       69.98     11.73 o 
  -7   7  18      174.09      171.02     16.00 o 
  -6   7  18        2.91        1.54      6.40 o 
  -5   7  18      452.73      457.28     24.90 o 
  -4   7  18      299.95      342.10     27.70 o 
  -3   7  18        3.11       11.91      5.26 o 
  -2   7  18     2023.79     2036.92     42.21 o 
  -1   7  18       15.29       17.00      6.10 o 
   0   7  18      107.25      123.34     18.24 o 
   1   7  18       11.00        7.22     11.20 o 
   2   7  18      631.35      748.70     30.05 o 
  -7   8  18       48.53       45.41     10.79 o 
  -6   8  18       54.97       52.29     10.97 o 
  -5   8  18        1.15       11.76      7.54 o 
  -4   8  18      833.72      829.58     33.20 o 
  -3   8  18      310.44      308.27     14.36 o 
  -2   8  18       14.96       18.76      6.59 o 
  -1   8  18       68.56       43.75     12.79 o 
   0   8  18      615.91      651.57     50.27 o 
   1   8  18       48.11       64.71     22.05 o 
   2   8  18      202.55      179.83     18.20 o 
  -7   9  18      174.28      173.62     19.36 o 
  -6   9  18      130.99      124.85     15.71 o 
  -5   9  18      154.13      127.93     15.57 o 
  -4   9  18        0.76        9.52      6.14 o 
  -3   9  18      150.62      138.27     11.43 o 
  -2   9  18       33.46       36.04      7.65 o 
  -1   9  18      400.34      413.84     31.95 o 
   0   9  18       42.53       13.48     11.60 o 
   1   9  18       15.01       14.35     16.52 o 
   2   9  18       75.20       62.38     13.57 o 
  -6  10  18       40.94       14.56     12.69 o 
  -5  10  18       30.51       19.16     12.22 o 
  -4  10  18        6.91        9.22      6.87 o 
  -3  10  18        1.52       -0.68      5.70 o 
  -2  10  18       42.67       27.45      8.28 o 
  -1  10  18      383.79      354.39     27.90 o 
   0  10  18       66.93       41.84     14.83 o 
   1  10  18      315.06      389.24     33.91 o 
  -6  11  18       62.73       68.82     16.08 o 
  -5  11  18      409.36      428.89     31.05 o 
  -4  11  18       15.65       15.85      5.53 o 
  -3  11  18       21.10       28.33      8.06 o 
  -2  11  18       45.03       42.75     11.53 o 
  -1  11  18       39.44       22.52     11.98 o 
   0  11  18      118.83       96.47     19.32 o 
   1  11  18       48.40       37.02     17.02 o 
  -5  12  18       88.51      107.90     19.13 o 
  -4  12  18      206.22      198.84     11.41 o 
  -3  12  18      343.33      325.27     18.14 o 
  -2  12  18      169.05      192.04     18.53 o 
  -1  12  18        0.36        5.37     11.35 o 
   0  12  18       14.62       38.38     15.35 o 
  -4  13  18       44.11       42.52      8.91 o 
  -3  13  18      516.49      566.77     39.67 o 
  -2  13  18       27.42       24.72     12.55 o 
  -8   1  19       65.83       54.76     10.59 o 
  -7   1  19       14.32       12.17      6.07 o 
  -6   1  19       60.53       69.00      9.40 o 
  -5   1  19      658.48      687.83     23.19 o 
  -4   1  19       16.72       15.69      6.37 o 
  -3   1  19      468.57      481.64     14.41 o 
  -2   1  19     1537.64     1513.71     27.00 o 
  -1   1  19       85.60       76.65      9.35 o 
   0   1  19       45.98       53.77      8.98 o 
   1   1  19      176.30      175.64     23.08 o 
   2   1  19       39.86       38.35     11.46 o 
   3   1  19       12.24      -17.31     11.44 o 
  -8   2  19       10.29        6.16      6.21 o 
  -7   2  19      172.00      197.26     13.48 o 
  -6   2  19       12.89        8.64      8.01 o 
  -5   2  19      211.29      184.96     15.22 o 
  -4   2  19      186.15      143.83     20.93 o 
  -3   2  19       16.26       20.58      5.03 o 
  -2   2  19      225.46      251.64     11.95 o 
  -1   2  19       19.45       25.69      6.19 o 
   0   2  19     1403.24     1400.15     48.92 o 
   1   2  19       61.26       32.69     13.38 o 
   2   2  19      284.53      366.44     22.52 o 
   3   2  19      537.15      514.04     38.39 o 
  -8   3  19       23.85       27.61      7.64 o 
  -7   3  19      143.41      135.64     24.22 o 
  -6   3  19      360.56      338.95     17.67 o 
  -5   3  19      319.68      325.65     31.03 o 
  -4   3  19       93.38       97.09     15.31 o 
  -3   3  19      287.59      266.80     12.22 o 
  -2   3  19      713.59      752.29     25.90 o 
  -1   3  19       63.42       49.47      7.65 o 
   0   3  19        2.36       11.18      9.68 o 
   1   3  19       22.95       36.91     17.09 o 
   2   3  19      151.90      174.45     17.59 o 
   3   3  19       95.98      111.40     50.18 o 
  -8   4  19      133.15      120.06     11.76 o 
  -7   4  19       39.64       40.41      9.72 o 
  -6   4  19       86.60       95.19     11.85 o 
  -5   4  19      537.92      474.61     22.56 o 
  -4   4  19        0.78        4.39      6.18 o 
  -3   4  19      126.67      116.94     10.30 o 
  -2   4  19       15.48       18.50      5.61 o 
  -1   4  19      300.09      309.14     14.80 o 
   0   4  19      229.15      203.34     38.10 o 
   1   4  19      732.65      689.30     37.71 o 
   2   4  19        4.62       13.45      9.29 o 
   3   4  19       22.77       15.82     14.31 o 
  -8   5  19        4.89        8.26      7.01 o 
  -7   5  19      215.09      197.17     24.56 o 
  -6   5  19       70.69       60.02     10.84 o 
  -5   5  19      388.72      405.48     22.24 o 
  -4   5  19        0.86        3.92      6.73 o 
  -3   5  19     1186.37     1152.54     25.00 o 
  -2   5  19      173.61      155.62     10.83 o 
  -1   5  19      452.90      452.97     19.39 o 
   0   5  19       87.04      108.38     17.49 o 
   1   5  19      598.18      663.67     36.41 o 
   2   5  19      334.55      347.48     36.28 o 
  -8   6  19       37.83       29.65      8.39 o 
  -7   6  19       27.19       47.37     10.66 o 
  -6   6  19      188.67      183.14     16.67 o 
  -5   6  19      298.20      308.94     20.60 o 
  -4   6  19      144.85      136.08     11.65 o 
  -3   6  19       47.33       29.56      6.17 o 
  -2   6  19       37.35       11.90      5.86 o 
  -1   6  19      310.63      385.34     17.84 o 
   0   6  19      364.65      366.94     28.76 o 
   1   6  19      256.88      256.56     27.00 o 
   2   6  19      311.67      323.06     22.51 o 
  -7   7  19       10.16        0.12      7.89 o 
  -6   7  19        0.75        8.20      7.67 o 
  -5   7  19      253.14      267.09     30.69 o 
  -4   7  19      179.75      173.74     21.26 o 
  -3   7  19      124.76      133.50     10.35 o 
  -2   7  19      375.64      323.70     20.41 o 
  -1   7  19        0.70        1.68      6.66 o 
   0   7  19       17.11       23.07     13.43 o 
   1   7  19      405.23      454.65     73.54 o 
   2   7  19        7.73        7.07     10.28 o 
  -7   8  19       12.01       16.79     13.16 o 
  -6   8  19        1.41       -5.97      6.97 o 
  -5   8  19       89.26       88.13     14.10 o 
  -4   8  19      186.38      174.82     12.43 o 
  -3   8  19      472.68      440.69     16.89 o 
  -2   8  19      251.18      254.61     15.02 o 
  -1   8  19       25.23       19.16      8.33 o 
   0   8  19      284.13      256.50     25.94 o 
   1   8  19       39.07       66.41     17.94 o 
  -6   9  19      686.49      744.94     31.77 o 
  -5   9  19       10.66       12.82      8.46 o 
  -4   9  19      663.42      709.22     22.96 o 
  -3   9  19        0.83        1.27      5.45 o 
  -2   9  19       43.35       43.46      8.62 o 
  -1   9  19       95.39       75.80     19.80 o 
   0   9  19       10.90        5.83     11.37 o 
   1   9  19       26.51       33.39     16.43 o 
  -6  10  19      353.86      380.05     79.39 o 
  -5  10  19       51.97       44.42     13.54 o 
  -4  10  19      184.00      183.29     14.73 o 
  -3  10  19       86.27      102.32     18.07 o 
  -2  10  19      286.24      330.43     27.00 o 
  -1  10  19       18.78       16.18     12.08 o 
   0  10  19      148.80      183.61     24.31 o 
  -5  11  19       27.06       27.28     13.47 o 
  -4  11  19      126.17      142.56     14.37 o 
  -3  11  19      129.64      116.61     12.43 o 
  -2  11  19       66.45       48.11     11.45 o 
  -1  11  19      129.53      137.25     20.92 o 
   0  11  19      262.28      305.49     60.81 o 
  -4  12  19       55.16       71.75     11.98 o 
  -3  12  19      215.67      192.95     15.66 o 
  -2  12  19        6.58       -0.55      9.05 o 
  -8   0  20      974.04     1091.87     41.33 o 
  -7   0  20       84.51       48.58     11.84 o 
  -6   0  20      228.10      200.07     24.34 o 
  -5   0  20     1204.54     1236.97     49.67 o 
  -4   0  20     3628.88     3743.24    176.57 o 
  -3   0  20       99.31      105.89     21.65 o 
  -2   0  20      546.55      493.74     25.35 o 
  -1   0  20       62.96       49.81     10.42 o 
   0   0  20       34.83       43.72     18.35 o 
   1   0  20      334.76      225.53     36.42 o 
   2   0  20       46.79       72.04     19.10 o 
  -8   1  20        1.89        9.07      6.61 o 
  -7   1  20      132.58      124.61     13.93 o 
  -6   1  20     2271.26     2236.86     45.97 o 
  -5   1  20      106.66      110.41     12.05 o 
  -4   1  20      105.33      107.41     12.20 o 
  -3   1  20      427.18      454.83     25.21 o 
  -2   1  20      784.64      802.15     22.05 o 
  -1   1  20      105.58      101.95      9.69 o 
   0   1  20      854.62      843.46     53.69 o 
   1   1  20      304.86      318.83     29.09 o 
   2   1  20       48.42       28.39     10.86 o 
  -8   2  20       59.26       78.69     10.14 o 
  -7   2  20        0.37        1.76      6.11 o 
  -6   2  20       17.80       16.93      7.13 o 
  -5   2  20      121.00      114.33     12.31 o 
  -4   2  20     1520.24     1470.29     41.07 o 
  -3   2  20      191.85      182.85     10.80 o 
  -2   2  20        4.00       11.59      5.89 o 
  -1   2  20       13.88        9.40      5.88 o 
   0   2  20      171.52      144.10     19.43 o 
   1   2  20      278.92      263.02     56.69 o 
   2   2  20       91.04      114.20     15.38 o 
  -8   3  20      107.92      110.69     11.67 o 
  -7   3  20      700.14      750.65     25.56 o 
  -6   3  20       11.07        7.56      6.34 o 
  -5   3  20      380.31      335.32     20.53 o 
  -4   3  20      404.30      400.29     22.57 o 
  -3   3  20       55.03       68.84      7.60 o 
  -2   3  20      290.56      304.17     16.96 o 
  -1   3  20      304.32      326.69     15.44 o 
   0   3  20       37.77       47.08     14.00 o 
   1   3  20       17.89       20.77     21.06 o 
   2   3  20       17.39       14.78     10.12 o 
  -8   4  20      187.52      194.95     14.66 o 
  -7   4  20       29.64       19.48      7.52 o 
  -6   4  20      149.49      120.87     14.74 o 
  -5   4  20      358.73      360.68     29.23 o 
  -4   4  20      106.69       87.76     12.90 o 
  -3   4  20      249.39      296.41     20.14 o 
  -2   4  20       14.77       15.70      6.22 o 
  -1   4  20      717.35      740.51     25.78 o 
   0   4  20       18.00       31.07     13.31 o 
   1   4  20       31.55       45.84     16.20 o 
   2   4  20      514.63      546.61     48.82 o 
  -7   5  20       93.79       65.17     11.21 o 
  -6   5  20        2.58       -3.58      6.70 o 
  -5   5  20      149.66      131.33     14.62 o 
  -4   5  20       64.27       50.00     14.81 o 
  -3   5  20      146.53      143.82     14.26 o 
  -2   5  20       10.15       12.62      5.96 o 
  -1   5  20        2.86        4.50      6.32 o 
   0   5  20       81.85       87.79     69.84 o 
   1   5  20      388.51      399.68     32.56 o 
   2   5  20        0.04       -3.69      9.77 o 
  -7   6  20      108.35      106.33     15.52 o 
  -6   6  20       17.75       15.04      8.87 o 
  -5   6  20        0.74       -0.10      7.34 o 
  -4   6  20        0.05        4.10      5.06 o 
  -3   6  20      458.03      485.20     17.12 o 
  -2   6  20        8.37        7.30      5.74 o 
  -1   6  20      100.91       91.73     12.09 o 
   0   6  20       65.38       72.35     16.09 o 
   1   6  20        0.05       14.78     13.10 o 
  -7   7  20      291.44      215.17     18.79 o 
  -6   7  20       43.47       44.29     13.11 o 
  -5   7  20       33.86       29.39      9.69 o 
  -4   7  20      461.53      449.70     25.09 o 
  -3   7  20      191.94      165.43     11.56 o 
  -2   7  20      377.76      377.75     17.69 o 
  -1   7  20       31.04       27.84     10.55 o 
   0   7  20      131.74      112.42     43.07 o 
   1   7  20      442.91      510.87     37.50 o 
  -6   8  20       67.03       52.92     11.79 o 
  -5   8  20       21.55        8.41      8.46 o 
  -4   8  20       44.87       39.16     11.70 o 
  -3   8  20       54.04       47.66      7.95 o 
  -2   8  20       66.57       64.08      9.67 o 
  -1   8  20        7.65       14.81     11.89 o 
   0   8  20      280.84      292.41     28.47 o 
   1   8  20       23.89       29.79     15.58 o 
  -6   9  20       18.43       11.22      9.05 o 
  -5   9  20        6.15        9.69      9.13 o 
  -4   9  20       16.89        7.53      6.57 o 
  -3   9  20       34.69       24.72      6.90 o 
  -2   9  20        6.77        9.07      7.21 o 
  -1   9  20        7.00       -6.20     10.35 o 
   0   9  20      157.57      155.06     37.96 o 
  -5  10  20        8.08       15.40     12.02 o 
  -4  10  20       99.57       75.66     12.76 o 
  -3  10  20        1.57        4.56      7.01 o 
  -2  10  20       86.02       91.64     13.86 o 
  -1  10  20      509.20      434.95     36.89 o 
  -4  11  20      104.90       89.14     12.26 o 
  -3  11  20       40.19       42.55      9.46 o 
  -2  11  20       82.16       94.00     14.01 o 
  -8   1  21      478.28      524.14     21.28 o 
  -7   1  21      198.96      183.33     14.50 o 
  -6   1  21       35.68       31.65      9.22 o 
  -5   1  21       47.45       56.35     12.62 o 
  -4   1  21      203.15      181.05     15.46 o 
  -3   1  21       53.36       60.09      8.08 o 
  -2   1  21        0.39       -2.86      4.96 o 
  -1   1  21        0.36        4.82      5.75 o 
   0   1  21       11.33       24.35     11.61 o 
   1   1  21        4.14        7.50     15.63 o 
   2   1  21       58.17       41.05     12.45 o 
  -8   2  21       22.70       18.57      7.92 o 
  -7   2  21        2.55       -3.32      6.49 o 
  -6   2  21       63.09       63.33     10.12 o 
  -5   2  21      111.64       67.34     13.90 o 
  -4   2  21        0.32        3.73      7.32 o 
  -3   2  21      147.05      172.92     13.01 o 
  -2   2  21       53.28       59.97      8.37 o 
  -1   2  21      147.72      146.47     15.90 o 
   0   2  21      859.89      971.86     55.75 o 
   1   2  21      214.89      240.19     53.97 o 
  -7   3  21       36.31       49.68      9.36 o 
  -6   3  21      408.86      343.73     19.47 o 
  -5   3  21      311.68      266.33     19.52 o 
  -4   3  21        9.83       11.24      7.96 o 
  -3   3  21        0.01        7.14      5.01 o 
  -2   3  21      138.97      168.50     16.28 o 
  -1   3  21       10.73       19.53      7.31 o 
   0   3  21        4.44        4.11     10.84 o 
   1   3  21       88.93       52.14     16.28 o 
  -7   4  21      281.74      260.76     17.40 o 
  -6   4  21       16.08        5.23      7.77 o 
  -5   4  21       27.61       26.18      8.76 o 
  -4   4  21       11.11        9.66      7.79 o 
  -3   4  21       88.33       82.06      8.73 o 
  -2   4  21      170.09      183.68     14.16 o 
  -1   4  21       31.74       17.47      8.16 o 
   0   4  21       21.93       33.85     13.47 o 
   1   4  21       37.85       22.41     14.69 o 
  -7   5  21      275.01      282.23     20.08 o 
  -6   5  21      240.96      220.07     18.61 o 
  -5   5  21        0.24       11.20      7.91 o 
  -4   5  21      325.77      315.23     30.89 o 
  -3   5  21      345.10      336.00     21.48 o 
  -2   5  21      169.45      173.35     13.10 o 
  -1   5  21        1.04       -1.02      8.36 o 
   0   5  21        1.16      -11.93     10.04 o 
   1   5  21       59.48       51.07     17.98 o 
  -7   6  21        0.13        6.95      8.18 o 
  -6   6  21       77.09       76.85     14.90 o 
  -5   6  21       22.55       17.03      9.29 o 
  -4   6  21      656.04      672.02     40.49 o 
  -3   6  21        0.36        6.30      5.95 o 
  -2   6  21        1.92        0.75      5.95 o 
  -1   6  21        0.18        9.19     10.45 o 
   0   6  21      379.09      352.00     39.65 o 
   1   6  21        3.51        7.72     13.73 o 
  -6   7  21      371.99      354.79     23.76 o 
  -5   7  21       11.60       13.09      9.27 o 
  -4   7  21        8.60       13.58      6.10 o 
  -3   7  21      227.53      187.25     12.64 o 
  -2   7  21      104.17      108.16     11.50 o 
  -1   7  21       12.64       39.26     13.62 o 
   0   7  21       15.71       16.47     13.54 o 
  -6   8  21       72.31       55.10     12.59 o 
  -5   8  21      309.40      321.65     23.86 o 
  -4   8  21      369.05      406.33     26.82 o 
  -3   8  21        3.25       -2.67      5.95 o 
  -2   8  21      183.83      170.38     14.84 o 
  -1   8  21      486.63      540.33     33.74 o 
   0   8  21       35.28       14.82     14.13 o 
  -5   9  21      178.49      185.56     20.03 o 
  -4   9  21       43.12       30.12      8.24 o 
  -3   9  21      596.09      687.77     33.84 o 
  -2   9  21      385.04      389.88     23.12 o 
  -1   9  21      195.08      170.75     22.54 o 
  -4  10  21      601.86      725.47     26.68 o 
  -3  10  21        6.52        9.87      7.29 o 
  -2  10  21       10.98       12.17      9.84 o 
  -7   0  22      167.95      175.05     21.57 o 
  -6   0  22      931.13      965.77     43.09 o 
  -5   0  22      107.18      102.12     17.67 o 
  -4   0  22      139.10       90.31     17.34 o 
  -3   0  22       73.94       75.73     11.54 o 
  -2   0  22      252.86      237.38     19.49 o 
  -1   0  22     1030.13     1172.56     39.78 o 
   0   0  22      311.15      405.29     43.91 o 
   1   0  22      881.71      865.53     62.35 o 
  -7   1  22      105.43       96.63     11.82 o 
  -6   1  22       32.36       28.15      8.81 o 
  -5   1  22        0.05       11.70      7.26 o 
  -4   1  22        3.94        4.94      7.18 o 
  -3   1  22      326.90      338.83     14.10 o 
  -2   1  22      573.10      562.93     22.26 o 
  -1   1  22        8.21       10.52      7.70 o 
   0   1  22      169.70      174.56     22.26 o 
   1   1  22      359.08      531.16     37.60 o 
  -7   2  22       26.28       27.16     12.15 o 
  -6   2  22        2.14        8.67      7.34 o 
  -5   2  22        2.06        7.26      9.42 o 
  -4   2  22        1.02        6.76      7.40 o 
  -3   2  22       18.11        9.73      5.65 o 
  -2   2  22      550.18      591.06     20.84 o 
  -1   2  22      480.96      526.19     23.98 o 
   0   2  22      142.43      161.45     26.40 o 
   1   2  22       24.49       16.39     15.49 o 
  -7   3  22      111.56      124.55     13.69 o 
  -6   3  22      963.15      889.35     29.84 o 
  -5   3  22      332.82      323.69     22.27 o 
  -4   3  22      406.05      440.67     29.72 o 
  -3   3  22       51.68       57.80      8.15 o 
  -2   3  22        1.34       -0.82      5.87 o 
  -1   3  22        9.79       17.79     11.42 o 
   0   3  22      224.14      191.90     24.36 o 
   1   3  22      138.07      142.59     22.61 o 
  -7   4  22       13.98       10.41      8.01 o 
  -6   4  22        1.66        6.20      7.79 o 
  -5   4  22       32.05       26.98      9.86 o 
  -4   4  22       96.08      101.96     14.68 o 
  -3   4  22      240.77      216.94     18.83 o 
  -2   4  22      305.80      306.47     16.43 o 
  -1   4  22        7.93        8.80     10.72 o 
   0   4  22        6.53       -6.16     10.96 o 
  -6   5  22      259.18      264.36     21.86 o 
  -5   5  22      254.03      193.11     18.73 o 
  -4   5  22       15.10       18.42      9.90 o 
  -3   5  22       71.30       64.98      9.00 o 
  -2   5  22        4.75       10.72      8.79 o 
  -1   5  22      203.89      229.53     23.69 o 
   0   5  22        0.50        4.82     11.74 o 
  -6   6  22       12.67       11.44      9.05 o 
  -5   6  22      499.87      492.52     27.58 o 
  -4   6  22      152.36      142.64     17.80 o 
  -3   6  22     1109.00     1199.38     27.89 o 
  -2   6  22        1.00        0.99      6.80 o 
  -1   6  22       53.68       51.37     14.50 o 
   0   6  22        4.26       -7.56     11.61 o 
  -6   7  22       10.80       13.32     10.19 o 
  -5   7  22      550.56      610.52     31.55 o 
  -4   7  22      159.75      154.75     11.45 o 
  -3   7  22      113.97      100.86     12.57 o 
  -2   7  22       98.75       90.65     12.50 o 
  -1   7  22       18.30       25.79     13.36 o 
  -5   8  22       34.23       22.31     11.78 o 
  -4   8  22      258.90      269.56     19.38 o 
  -3   8  22       68.22       71.95     11.30 o 
  -2   8  22        0.05       13.50      7.36 o 
  -1   8  22      254.48      236.89     28.79 o 
  -4   9  22       25.33       17.56      7.61 o 
  -3   9  22        2.70        5.97      7.14 o 
  -7   1  23       86.54       90.20     12.37 o 
  -6   1  23       70.00       63.89     12.93 o 
  -5   1  23      811.48      846.24     29.81 o 
  -4   1  23       59.74       39.27     10.32 o 
  -3   1  23      101.82       94.73     12.95 o 
  -2   1  23       15.07       26.26      7.40 o 
  -1   1  23      158.02      136.46     21.81 o 
   0   1  23       15.01       17.06     19.75 o 
  -6   2  23        2.07        6.49      8.30 o 
  -5   2  23      175.71      177.94     16.67 o 
  -4   2  23        5.85        4.43      7.99 o 
  -3   2  23      944.41      987.77     23.30 o 
  -2   2  23      422.21      482.15     18.69 o 
  -1   2  23        1.92        9.47      9.91 o 
   0   2  23      219.52      255.90     27.62 o 
  -6   3  23      205.16      199.14     17.78 o 
  -5   3  23      171.53      189.72     17.60 o 
  -4   3  23       45.51       68.87     12.89 o 
  -3   3  23       61.12       55.73      8.28 o 
  -2   3  23      231.78      215.79     16.15 o 
  -1   3  23      455.21      427.64     34.22 o 
   0   3  23       17.79       15.41     12.58 o 
  -6   4  23      100.82       68.02     11.74 o 
  -5   4  23      126.76      116.95     43.50 o 
  -4   4  23      320.86      350.98     32.95 o 
  -3   4  23      120.68      114.32     10.56 o 
  -2   4  23       46.26       21.34      7.88 o 
  -1   4  23       52.19       32.25     20.74 o 
  -6   5  23      276.36      299.61     22.77 o 
  -5   5  23      135.02       90.93     14.67 o 
  -4   5  23      254.78      248.82     42.43 o 
  -3   5  23      198.04      198.10     13.34 o 
  -2   5  23      164.15      205.99     18.93 o 
  -1   5  23      168.70      166.40     21.70 o 
  -5   6  23       71.13       54.71     13.17 o 
  -4   6  23      785.27      744.58     33.99 o 
  -3   6  23       23.38       15.50      6.98 o 
  -2   6  23      188.22      154.61     13.59 o 
  -4   7  23       81.81       56.90      8.84 o 
  -3   7  23       87.67       71.53     11.08 o 
  -2   7  23      220.23      174.26     41.54 o 
  -6   0  24      133.46      101.58     20.32 o 
  -5   0  24        0.66        5.12     11.59 o 
  -4   0  24      460.53      479.76     36.34 o 
  -3   0  24      172.26      196.74     17.18 o 
  -2   0  24      973.93      992.06     36.81 o 
  -1   0  24       22.42       30.80     17.23 o 
  -6   1  24     1431.11     1495.89     45.56 o 
  -5   1  24        8.31        5.75      8.21 o 
  -4   1  24      101.10      107.19     24.21 o 
  -3   1  24        8.26       11.80      6.30 o 
  -2   1  24        1.33        2.50      6.55 o 
  -1   1  24       75.16       96.21     23.36 o 
  -5   2  24        0.33        3.74      8.46 o 
  -4   2  24       13.08       14.48      9.13 o 
  -3   2  24       88.71       77.17      9.01 o 
  -2   2  24       64.36       77.88      9.92 o 
  -1   2  24       55.44       40.09     13.92 o 
  -5   3  24      422.91      384.76     26.39 o 
  -4   3  24       39.48       19.77      9.63 o 
  -3   3  24      271.82      279.90     15.55 o 
  -2   3  24      106.54       98.39     11.93 o 
  -5   4  24       53.39       25.83     11.05 o 
  -4   4  24       83.84       55.79     13.43 o 
  -3   4  24      478.63      515.91     19.00 o 
  -2   4  24       64.24       69.08     21.55 o 
  -4   5  24      129.53      140.22     18.88 o 
  -3   5  24      588.73      636.72     21.05 o 
  -4   1  25       48.89       42.66     19.76 o 
                                                 
